# Supplementary material for: Distinct cellular immune responses in children en route to type 1 diabetes with different first-appearing autoantibodies
Source: Nat Commun. 2024 May 7;15:3810. doi: 10.1038/s41467-024-47918-w (PMC11076468; doi:10.1038/s41467-024-47918-w)
Supplement: Supplementary file 4 — Supplementary Data 1 [file 41467_2024_47918_MOESM4_ESM.xlsx]

## Sheet: ≥2 Aab
Supplementary Data 1. LME results of marker expression in main PBMC subsets
LME results of marker expression in main PBMC subsets in ≥2 Aab first group
		Coefficent						P value						FDR
Cell type	Marker	age	sex	status	age*status	HLA-DR3/4	HLA-DR4	age	sex	status	age*status	HLA-DR3/4	HLA-DR4	age	sex	status	age*status	HLA-DR3/4	HLA-DR4
B cells	ICOS	-0.00266804	0.00284954	-0.00841299	0.000935522	0.0102253	0.0090152	0.00232116	0.709147	0.207858	0.383959	0.305402	0.315387	0.0223827	0.975544	0.467681	0.816291	0.629455	0.522194
B cells	CD15s	-0.00197363	-0.0130715	0.00394272	-0.00152785	-0.00591285	0.00809574	0.283109	0.307397	0.788106	0.525544	0.760458	0.664675	0.497343	0.918904	0.960609	0.871954	0.900542	0.808388
B cells	CD39	0.0244066	0.0583563	-0.0859531	0.0069288	-0.21488	0.0100231	0.00479984	0.526891	0.194078	0.511602	0.0428468	0.911639	0.0392714	0.952146	0.449434	0.863329	0.222474	0.965173
B cells	CCR6	-0.0318032	-0.0912822	-0.0514131	0.0479664	-0.42967	-0.120029	0.189984	0.47999	0.794015	0.145532	0.0661027	0.609911	0.394583	0.943245	0.960609	0.571688	0.302504	0.765885
B cells	CTLA_4	0.000450571	0.00287182	0.00913648	5.24459e-05	0.0117814	-0.00139006	0.856668	0.889716	0.646456	0.987057	0.67893	0.957744	0.925202	0.975544	0.88942	0.990727	0.868773	0.975582
B cells	CD16	0.0014577	-0.0231479	-0.0502467	0.0059012	0.070101	0.0763439	0.603114	0.401313	0.0287609	0.107976	0.0427336	0.013705	0.771758	0.918904	0.155309	0.54675	0.222474	0.0988207
B cells	CD45RO	0.00341364	-0.00207134	-0.00758941	-0.00130329	0.00574903	0.0122328	0.0133815	0.772726	0.489162	0.473413	0.653188	0.351263	0.0706414	0.975544	0.744149	0.852144	0.847888	0.548213
B cells	CD45RA	0.00380372	-0.015076	-0.0592548	0.00370345	0.0279472	0.0676096	0.649418	0.762921	0.387076	0.742993	0.735154	0.414498	0.815504	0.975544	0.657299	0.934445	0.894887	0.595289
B cells	CD161	-0.000798933	-0.00680102	-0.0181089	0.00124418	0.0125429	0.0135024	0.381887	0.432715	0.0155467	0.290446	0.254881	0.172556	0.579266	0.935862	0.113449	0.726114	0.572055	0.40323
B cells	CCR4	0.00983929	-0.00217704	-0.00222032	-0.00262552	-0.0262588	-0.00565166	1.91735e-07	0.850052	0.864725	0.221972	0.141398	0.735394	1.29421e-05	0.975544	0.974236	0.671779	0.424194	0.852173
B cells	CD25	0.00864507	0.00268871	0.0303382	-0.00357944	-0.095683	-0.0667841	2.67048e-06	0.759921	0.0275159	0.112099	1.35938e-07	0.000114245	9.01287e-05	0.975544	0.155309	0.54675	3.67032e-05	0.00440661
B cells	CD27	0.0188515	0.0120031	0.00727737	-9.0994e-05	-0.0464932	0.0515063	0.0127797	0.853291	0.900526	0.992293	0.589427	0.510319	0.0693985	0.975544	0.974236	0.992293	0.807845	0.685504
B cells	CD57	-0.00144903	0.0356727	-0.0395403	0.00615897	0.00222246	0.0728104	0.730099	0.464788	0.240639	0.254492	0.966874	0.121153	0.846037	0.936514	0.495974	0.681387	0.984006	0.328669
B cells	CXCR3	0.00339718	-0.0458438	0.0405069	0.00113244	-0.0582599	-0.00344976	0.39284	0.0347437	0.214957	0.832975	0.128139	0.92895	0.586004	0.579482	0.475724	0.947682	0.397674	0.966316
B cells	CXCR5	0.0521065	-0.258647	0.0943997	0.0261393	-1.01095	-0.418555	0.104073	0.131451	0.715504	0.542805	0.00149061	0.179427	0.257796	0.806629	0.927719	0.875166	0.0503081	0.40323
B cells	CD28	-0.00136668	0.103904	0.00164677	0.0047624	0.168792	0.136272	0.845066	0.403067	0.976509	0.592672	0.088324	0.0945705	0.919235	0.918904	0.991582	0.909265	0.354966	0.290159
B cells	CD38	-0.0651169	0.0360974	0.143025	-0.0118452	-0.113256	-0.200016	0.000942391	0.717627	0.349858	0.639081	0.525091	0.274157	0.0110628	0.975544	0.617396	0.927698	0.767399	0.482679
B cells	CD69	-0.0210832	-0.127994	-0.049106	0.00867907	0.107973	0.0437828	0.229793	0.332539	0.724995	0.70371	0.568313	0.807111	0.439014	0.918904	0.927719	0.934445	0.790951	0.895293
B cells	LAG_3	-0.00126236	-0.00699513	0.000108879	0.000282531	0.000692833	-0.00162209	0.0253635	0.350754	0.980137	0.686109	0.924186	0.792584	0.105356	0.918904	0.991582	0.934445	0.984006	0.886281
B cells	CD294	-0.00148432	0.153877	-0.0431654	0.00313459	0.093381	0.0828743	0.800652	0.0813287	0.359517	0.675654	0.236787	0.214319	0.896996	0.6864	0.618277	0.934445	0.55569	0.426486
B cells	CCR7	0.00124343	-0.00579709	-0.098253	0.0181605	0.0347074	0.134143	0.904018	0.932843	0.240588	0.188446	0.7471	0.202818	0.953456	0.975934	0.495974	0.640099	0.899943	0.42594
B cells	CCR10	0.00027171	-0.00475004	-0.00508435	-0.00102759	-0.00474385	-0.00671706	0.892006	0.842299	0.749932	0.687793	0.853986	0.762482	0.948196	0.975544	0.943178	0.934445	0.947602	0.870058
B cells	HLA_DR	-0.00609121	-0.074961	-0.185354	0.00895715	0.199467	0.208754	0.515452	0.616175	0.0164746	0.452444	0.124756	0.0548296	0.699357	0.96016	0.116299	0.842693	0.391675	0.205611
B cells	IgD	-0.0420456	0.037373	-0.156918	0.0297877	-0.20552	-0.0991834	0.000875559	0.559718	0.112687	0.0701606	0.0761305	0.396619	0.0107455	0.95648	0.353555	0.48862	0.321175	0.590611
B cells	PD_1	-0.00362773	-0.01967	-0.018388	0.00382427	-0.00914623	0.00364906	0.0196755	0.296817	0.130613	0.0518003	0.640105	0.82787	0.0856838	0.918904	0.38604	0.423821	0.835627	0.89769
B cells	CD127	0.00490124	-0.0631953	0.122295	-0.00893147	-0.0821541	-0.0172827	0.502054	0.250916	0.0404246	0.350524	0.303927	0.818185	0.688095	0.918904	0.188184	0.794524	0.629455	0.895293
CD8+ T cells	ICOS	-0.00627223	0.00800887	-0.0452653	0.00519395	0.114089	0.0833807	0.015411	0.828348	0.0274474	0.107726	0.00138765	0.00478112	0.0770551	0.975544	0.155309	0.54675	0.0503081	0.0537876
CD8+ T cells	CD15s	0.00117694	0.0100777	-0.00149817	-0.0074416	0.0859166	0.0226706	0.901059	0.90345	0.984145	0.542837	0.440944	0.822431	0.953456	0.975544	0.991582	0.875166	0.754756	0.895389
CD8+ T cells	CD39	0.0348106	0.0326155	0.0114876	-0.0137926	-0.0584267	0.113672	0.0126445	0.680673	0.916674	0.448148	0.663094	0.398116	0.0693985	0.975544	0.974236	0.842693	0.856629	0.590611
CD8+ T cells	CCR6	0.00794264	0.149164	0.185369	-0.0253448	0.138973	0.208664	0.633914	0.399366	0.166796	0.238929	0.501533	0.254278	0.799799	0.918904	0.434059	0.675154	0.762691	0.463706
CD8+ T cells	CTLA_4	0.0052388	0.0248316	0.0231858	-0.00469209	0.017777	0.0268506	0.0833351	0.403913	0.329961	0.223075	0.623623	0.406326	0.218451	0.918904	0.601955	0.671779	0.832767	0.592356
CD8+ T cells	CD16	0.0130967	-0.0400112	-0.0112682	-0.00123516	0.237812	0.189329	0.340414	0.64631	0.918542	0.945603	0.098544	0.173711	0.535817	0.975544	0.974236	0.970771	0.354966	0.40323
CD8+ T cells	CD45RO	0.0294679	0.0483253	0.0676888	-0.0242685	0.19368	0.15102	0.00953391	0.490665	0.445843	0.100556	0.0933748	0.176019	0.0643539	0.943245	0.716533	0.54675	0.354966	0.40323
CD8+ T cells	CD45RA	0.0282938	0.134476	0.0356673	-0.0113827	0.30697	0.475884	0.234141	0.606813	0.849406	0.7061	0.305064	0.0713306	0.439014	0.96016	0.974236	0.934445	0.629455	0.243721
CD8+ T cells	CCR4	0.0256488	-0.0309811	-0.0191161	-0.0133319	-0.0257821	0.0257334	0.000144141	0.446215	0.704582	0.112529	0.689868	0.683577	0.00216212	0.935862	0.927719	0.54675	0.870394	0.813065
CD8+ T cells	CD25	0.00949824	0.031669	0.0648345	-0.0119489	0.00861427	-0.00227386	0.05814	0.319966	0.107113	0.0721295	0.864605	0.963385	0.178384	0.918904	0.349825	0.48862	0.948956	0.975582
CD8+ T cells	CD27	-0.000188351	-0.0473386	0.181246	0.0127419	-0.104855	0.0386547	0.992643	0.83972	0.268783	0.62598	0.68705	0.864	0.993707	0.975544	0.52588	0.913593	0.870394	0.925715
CD8+ T cells	CD57	0.0125394	0.0397498	-0.137391	0.0116331	0.0337935	0.180799	0.212014	0.701016	0.088409	0.364384	0.783121	0.0999848	0.425992	0.975544	0.314085	0.794524	0.909891	0.298033
CD8+ T cells	CXCR3	0.00374514	-0.0162778	0.0341442	-0.00210544	-0.150389	-0.0785083	0.496544	0.581009	0.448963	0.777504	0.00586073	0.147803	0.688095	0.956539	0.717279	0.934445	0.0828241	0.376478
CD8+ T cells	CXCR5	0.043532	-0.0332187	0.18672	-0.0257655	-0.507559	-0.243441	0.0271487	0.775092	0.235158	0.320244	0.0152472	0.20666	0.108315	0.975544	0.495974	0.765186	0.117621	0.42594
CD8+ T cells	TIGIT	0.00243661	-0.00953621	-0.0294374	0.00236233	0.0240986	0.0113646	0.366289	0.606386	0.17642	0.504544	0.400299	0.678546	0.56192	0.96016	0.436858	0.86098	0.711058	0.813065
CD8+ T cells	CD28	0.00878147	0.0496317	0.0446583	-0.00937554	0.328917	0.32818	0.454552	0.794765	0.633477	0.529631	0.0459264	0.0173344	0.659833	0.975544	0.881644	0.871954	0.229698	0.101746
CD8+ T cells	CD38	0.0116603	-0.142267	-0.0296853	-0.0221504	-0.268801	0.0339895	0.721184	0.417734	0.911539	0.617156	0.390655	0.915127	0.842943	0.918904	0.974236	0.911038	0.707898	0.965173
CD8+ T cells	CD69	0.0279948	-0.0999277	-0.0783505	-0.00289272	-0.115625	0.0795349	0.0440497	0.252319	0.479422	0.873937	0.39992	0.557499	0.152971	0.918904	0.735476	0.959199	0.711058	0.723676
CD8+ T cells	LAG_3	-0.000645484	-0.00493972	-0.000809397	-0.000523265	0.00930927	0.00608812	0.491579	0.53955	0.913576	0.665368	0.393762	0.540978	0.688095	0.952146	0.974236	0.934445	0.708771	0.712168
CD8+ T cells	CD294	0.0119702	0.147603	0.0680726	-0.0124266	0.0917737	0.108192	0.13739	0.106253	0.285634	0.226414	0.357772	0.218087	0.319787	0.726192	0.546958	0.671779	0.689988	0.426486
CD8+ T cells	CCR7	-0.00571448	0.105059	0.174263	-0.0175011	0.111604	0.12347	0.675437	0.526435	0.113923	0.317516	0.527159	0.41683	0.825194	0.952146	0.353555	0.765186	0.767399	0.595472
CD8+ T cells	CCR10	0.00337504	0.0137644	-0.0144806	-0.00233609	0.022959	-0.00327036	0.514045	0.747363	0.724984	0.726595	0.697981	0.952127	0.699357	0.975544	0.927719	0.934445	0.876535	0.975582
CD8+ T cells	HLA_DR	0.0453091	-0.092431	-0.0767843	-0.0527495	0.248596	0.475613	0.0926642	0.712529	0.716196	0.127095	0.436568	0.100448	0.24057	0.975544	0.927719	0.54675	0.754756	0.298033
CD8+ T cells	IgD	-0.00728874	0.100893	-0.0698323	-0.00778514	0.187746	0.242664	0.748327	0.688045	0.699528	0.788696	0.512609	0.333394	0.85978	0.975544	0.927719	0.938096	0.762691	0.532641
CD8+ T cells	PD_1	-0.00151519	-0.0110214	-0.0128342	0.00263222	0.00995242	0.0107104	0.286042	0.653864	0.258895	0.147171	0.613746	0.50944	0.497343	0.975544	0.510231	0.571688	0.828557	0.685504
CD8+ T cells	CD127	0.0136002	0.017919	0.31263	-0.0182452	-0.185933	-0.0691443	0.277644	0.881171	0.00275707	0.257413	0.221029	0.607456	0.493183	0.975544	0.0344065	0.681387	0.528122	0.765885
NK cells	ICOS	-0.000675039	-0.0276947	0.00895927	-0.00285511	0.0013232	0.00712038	0.810045	0.348126	0.688764	0.429383	0.969428	0.815812	0.900705	0.918904	0.927719	0.842693	0.984006	0.895293
NK cells	CD15s	0.00708311	-0.0289276	0.0894345	-0.0182511	-0.00390922	0.0870963	0.332058	0.458881	0.13698	0.0684667	0.955105	0.223288	0.535817	0.935862	0.393454	0.48862	0.984006	0.430627
NK cells	CD39	-0.00505359	0.0270975	-0.0447101	-0.00152527	0.0352337	0.0993467	0.224307	0.409834	0.179023	0.776096	0.447263	0.024788	0.438861	0.918904	0.436858	0.934445	0.754756	0.128707
NK cells	CCR6	0.0308961	0.0157855	0.0766006	0.00281887	0.087834	0.245599	0.00352662	0.792388	0.353648	0.835364	0.387226	0.0181122	0.0317396	0.975544	0.618277	0.947682	0.707898	0.104049
NK cells	CTLA_4	0.000588187	0.0554588	0.000503069	0.00748757	0.0716705	0.066121	0.886374	0.077796	0.987909	0.175587	0.102526	0.115863	0.945933	0.6864	0.991582	0.607801	0.354966	0.322506
NK cells	CD16	-0.00899681	-0.0615887	-0.187355	0.0834578	0.0150766	0.412065	0.763681	0.858451	0.433256	0.0338897	0.968484	0.216307	0.873703	0.975544	0.708964	0.338897	0.984006	0.426486
NK cells	CD45RO	0.0495682	-0.179004	0.0730099	-0.0338759	0.161393	0.203449	1.5016e-08	0.0086939	0.226372	0.00141444	0.0398107	0.0079877	2.02716e-06	0.272806	0.485585	0.107895	0.222474	0.0770243
NK cells	CD45RA	0.00272234	0.299134	-0.12522	0.0319881	0.573031	0.498301	0.810662	9.19338e-06	0.181876	0.0419139	2.56255e-06	3.89066e-05	0.900705	0.00248221	0.436858	0.388842	0.00023063	0.00302051
NK cells	CD161	-0.00216002	-0.0335229	-0.261143	0.0138927	0.0339835	-0.0914764	0.832941	0.849874	0.00257171	0.28909	0.811843	0.437688	0.912482	0.975544	0.0344065	0.726114	0.921348	0.616077
NK cells	CCR4	0.0287249	-0.149183	0.000143401	-0.0267863	0.0888052	0.0416464	1.16429e-05	0.269094	0.997533	0.000704053	0.290207	0.537083	0.00028578	0.918904	0.997533	0.0950472	0.616976	0.711672
NK cells	CD25	0.00487561	-0.0188763	0.0768556	-0.0105868	-0.00245655	-0.0178526	0.301352	0.497519	0.0483233	0.097671	0.957856	0.701224	0.510299	0.943245	0.2071	0.54675	0.984006	0.823176
NK cells	CD27	-0.0162376	-0.0435593	0.480229	-0.0339025	-0.308576	-0.506821	0.375486	0.832162	0.00178436	0.150821	0.187449	0.0146401	0.572776	0.975544	0.0325272	0.571688	0.488874	0.0988207
NK cells	CD57	0.088676	0.49126	0.0962222	0.0573182	0.0749469	0.358089	0.00798468	0.179818	0.706438	0.167417	0.851756	0.310913	0.0582666	0.918904	0.927719	0.597645	0.947602	0.518188
NK cells	CXCR3	0.0111615	-0.143894	-0.0589101	0.0150767	-0.237552	-0.0399809	0.304139	0.0977194	0.496099	0.28742	0.052234	0.721274	0.510299	0.713087	0.744149	0.726114	0.251843	0.839414
NK cells	CXCR5	0.00308872	-0.0752003	-0.00362259	-0.00343892	-0.0125962	-0.0565969	0.388069	0.369782	0.899086	0.448647	0.806933	0.177129	0.584274	0.918904	0.974236	0.842693	0.921348	0.40323
NK cells	TIGIT	-0.00622602	0.013901	-0.00279656	0.0137066	0.0800427	0.267342	0.50047	0.908619	0.969644	0.247107	0.511782	0.0123498	0.688095	0.975544	0.991582	0.680805	0.762691	0.0988207
NK cells	CD28	0.0240044	-0.0383869	0.209845	-0.0471576	0.139158	-0.0213708	0.0448253	0.79886	0.0284639	0.00279728	0.365654	0.869984	0.152971	0.975544	0.155309	0.107895	0.693104	0.928441
NK cells	CD38	-0.0574201	0.0259407	0.101775	-0.0525949	0.134705	0.080821	0.000260176	0.782201	0.396377	0.012303	0.372394	0.579433	0.00369724	0.975544	0.668226	0.209261	0.698239	0.741454
NK cells	CD69	0.00181071	-0.096215	-0.089189	-0.0143816	-0.120634	-0.0947383	0.834752	0.114552	0.205992	0.21469	0.186264	0.282445	0.912482	0.736403	0.467376	0.671779	0.488874	0.488847
NK cells	LAG_3	-0.00487283	-0.0158817	-0.0250931	0.00256348	0.0197131	0.0219745	0.0272794	0.297753	0.150837	0.367083	0.390476	0.319333	0.108315	0.918904	0.415571	0.794524	0.707898	0.522544
NK cells	CD294	-0.00184774	0.166591	0.072775	0.00301376	0.132235	0.0982813	0.813971	0.0613578	0.247733	0.764522	0.177817	0.254454	0.900705	0.603541	0.500833	0.934445	0.480106	0.463706
NK cells	CCR7	-0.0333834	0.0240725	0.367773	-0.0450728	-0.079052	-0.181186	0.041279	0.806387	0.00642544	0.0393407	0.626117	0.261072	0.150613	0.975544	0.0617117	0.379357	0.832767	0.466817
NK cells	CCR10	0.00214652	-0.00199509	0.021331	-0.00691772	-0.0119534	0.0204099	0.309816	0.859476	0.21855	0.0182893	0.552524	0.32267	0.510299	0.975544	0.479745	0.242154	0.776987	0.524824
NK cells	HLA_DR	-0.00468955	-0.0511738	-0.185879	-0.00750543	0.290049	0.243578	0.610484	0.553519	0.0141222	0.52644	0.0115596	0.0167746	0.777504	0.95648	0.105917	0.871954	0.108943	0.101746
NK cells	IgD	-0.00835279	0.0504172	-0.0294245	-0.00653909	0.117929	0.0499722	0.0167563	0.400446	0.278437	0.132271	0.0150121	0.200605	0.0791371	0.918904	0.536986	0.549434	0.117621	0.42594
NK cells	PD_1	0.000132515	-0.0188319	-0.0280923	0.00195072	-0.0231067	-0.00649425	0.964309	0.453022	0.237584	0.610935	0.499007	0.835802	0.982503	0.935862	0.495974	0.911038	0.762691	0.902666
NK cells	CD127	0.00802934	-0.185934	0.374395	-0.0435954	-0.452514	-0.415187	0.629675	0.0411161	0.00795842	0.0575856	0.00613512	0.0132431	0.79818	0.579482	0.0693152	0.457298	0.0828241	0.0988207
CD4+ T cells	ICOS	-0.00110217	-0.000482327	-0.00718356	0.000943101	0.00531581	0.0151585	0.15626	0.906897	0.257031	0.367835	0.470838	0.0480161	0.340858	0.975544	0.510231	0.794524	0.762691	0.188066
CD4+ T cells	CD15s	0.0142594	-0.00271562	0.0825718	-0.0263898	0.0164017	0.182829	0.255093	0.99037	0.408417	0.100335	0.925213	0.205461	0.467139	0.994051	0.680694	0.54675	0.984006	0.42594
CD4+ T cells	CD39	0.0076005	-0.00566243	-0.00685456	-0.00132486	-0.00977679	-0.0808228	0.0103476	0.712613	0.770215	0.733259	0.72129	0.00551388	0.0649731	0.975544	0.953935	0.934445	0.894887	0.0595499
CD4+ T cells	CCR6	0.00256309	-0.0206907	0.0658728	-0.00631153	0.0733547	0.109603	0.528383	0.460999	0.0476271	0.240055	0.0960138	0.0106675	0.709768	0.935862	0.2071	0.675154	0.354966	0.0929109
CD4+ T cells	CTLA_4	0.00233406	0.0301308	-0.00561141	-0.00144686	0.00731804	-0.00311807	0.461435	0.418612	0.823592	0.720102	0.856351	0.928974	0.666243	0.918904	0.974236	0.934445	0.947602	0.966316
CD4+ T cells	CD16	0.00112113	-0.0214402	-0.0373899	0.00599475	0.0709883	0.0593669	0.688228	0.156016	0.106253	0.117629	0.0100794	0.0333568	0.83328	0.88389	0.349825	0.54675	0.108858	0.158006
CD4+ T cells	CD45RO	0.00557431	-0.00500097	-0.0189407	-0.000662138	0.0487133	0.0524524	0.00133379	0.571819	0.164246	0.766987	0.00309216	0.00192159	0.0144049	0.956539	0.434059	0.934445	0.0769357	0.0281427
CD4+ T cells	CD45RA	0.0183214	0.0485333	-0.0100427	0.00916685	0.307355	0.205396	0.152389	0.613334	0.92098	0.579818	0.0351827	0.121729	0.337806	0.96016	0.974236	0.904918	0.211096	0.328669
CD4+ T cells	CD161	-0.00127874	-0.000723083	-0.0229993	0.00218621	0.0315809	0.0273902	0.209917	0.931985	0.00619664	0.099622	0.00984654	0.0132461	0.425992	0.975934	0.0617117	0.54675	0.108858	0.0988207
CD4+ T cells	CCR4	0.00930756	0.0188406	-0.00616292	-0.00340223	0.0245045	0.0382817	0.00400259	0.533524	0.8019	0.392253	0.51411	0.254922	0.0348613	0.952146	0.960609	0.820994	0.762691	0.463706
CD4+ T cells	CD25	1.32222e-05	-0.0099772	0.0133243	-0.000966709	0.01277	0.0225437	0.992227	0.259107	0.226972	0.591515	0.362376	0.103741	0.993707	0.918904	0.485585	0.909265	0.693104	0.304457
CD4+ T cells	CD27	-0.00172053	-0.0270712	0.0399503	0.00253896	0.0550493	0.0771186	0.652404	0.5489	0.193207	0.603043	0.262149	0.0722137	0.815504	0.95648	0.449434	0.911038	0.575448	0.243721
CD4+ T cells	CD57	0.00382808	0.011057	-0.0370444	0.00583156	-0.0486056	0.0398688	0.197318	0.804828	0.119874	0.124483	0.22762	0.235853	0.404527	0.975544	0.367794	0.54675	0.539101	0.448453
CD4+ T cells	CXCR3	0.0186651	-0.222247	0.0292248	-0.00899846	-0.582336	-0.359529	0.520989	0.157168	0.902061	0.819093	0.039818	0.208279	0.703335	0.88389	0.974236	0.947028	0.222474	0.426026
CD4+ T cells	CXCR5	-0.0016033	-0.00539056	-0.0151318	0.00244267	-0.00985166	0.000313195	0.311754	0.524364	0.244119	0.256153	0.514065	0.983775	0.510299	0.952146	0.499335	0.681387	0.762691	0.987432
CD4+ T cells	TIGIT	-0.00301295	0.165329	-0.0152215	-0.0038914	-0.125701	-0.132912	0.574199	0.0838934	0.722195	0.56818	0.0938608	0.0340254	0.749015	0.6864	0.927719	0.89836	0.354966	0.158394
CD4+ T cells	CD28	-0.0011869	-0.0153093	0.028307	-0.00139868	0.0432949	0.0522738	0.713575	0.613675	0.275038	0.737306	0.261785	0.133998	0.842943	0.96016	0.534247	0.934445	0.575448	0.351256
CD4+ T cells	CD38	0.000151305	0.123215	0.0261775	-0.0405779	0.344113	0.176502	0.993707	0.334112	0.865725	0.11685	0.0912057	0.362331	0.993707	0.918904	0.974236	0.54675	0.354966	0.562112
CD4+ T cells	CD69	0.00867408	0.0385963	-0.0446605	-0.011422	0.119331	0.110463	0.413241	0.636391	0.597238	0.408361	0.312875	0.317185	0.609699	0.975544	0.848706	0.835285	0.639972	0.522194
CD4+ T cells	LAG_3	-0.00161993	-0.0111439	0.00103673	-7.92297e-05	0.00703965	0.00369754	0.0458912	0.250307	0.869648	0.937608	0.491271	0.674642	0.152971	0.918904	0.974236	0.969939	0.762691	0.813065
CD4+ T cells	CD294	0.00680678	0.138546	0.0113202	0.00290583	0.122127	0.0534056	0.226144	0.0152686	0.79913	0.687532	0.0628772	0.366522	0.439014	0.374774	0.960609	0.934445	0.29784	0.562279
CD4+ T cells	CCR7	-0.00773474	-0.0231007	-0.010421	0.00144184	0.111148	0.138331	0.296978	0.559591	0.862934	0.885329	0.119234	0.0593042	0.510299	0.95648	0.974236	0.959995	0.383252	0.213495
CD4+ T cells	CCR10	0.00116585	-0.0063465	0.0220874	-0.00459023	0.039156	0.0503594	0.672236	0.866198	0.317368	0.195005	0.289145	0.109179	0.825194	0.975544	0.590962	0.648562	0.616976	0.307066
CD4+ T cells	HLA_DR	-0.00357656	-0.0382072	-0.0729385	-0.00477307	0.443241	0.632383	0.787934	0.804348	0.492022	0.778704	0.0119257	7.4137e-05	0.886426	0.975544	0.744149	0.934445	0.108943	0.00366328
CD4+ T cells	IgD	-0.010111	-0.0322312	-0.0610318	-0.00213648	0.324163	0.38344	0.310593	0.715639	0.441074	0.867245	0.00836411	0.000646164	0.510299	0.975544	0.713318	0.955895	0.101381	0.0174464
CD4+ T cells	PD_1	-0.0019296	-0.0261928	0.0015973	4.8517e-05	0.00022092	0.00303375	0.062498	0.152516	0.843961	0.969988	0.987518	0.79437	0.185433	0.88389	0.974236	0.984575	0.991189	0.886281
CD4+ T cells	CD127	0.00179998	-0.0677112	0.118003	-0.00710026	0.0366486	0.0850513	0.724846	0.0818569	0.00592294	0.294675	0.498052	0.106937	0.843571	0.6864	0.0617117	0.729929	0.762691	0.307066
Monocytes	ICOS	-0.00435279	-0.0421086	0.00917142	-0.00110176	-0.0147663	-0.0371489	0.0356082	0.000288446	0.580593	0.68841	0.446766	0.0649345	0.134432	0.026826	0.835493	0.934445	0.754756	0.230688
Monocytes	CD15s	-0.0716412	-1.23566	0.466663	-0.0646517	-0.405046	-1.49485	0.23267	0.000298067	0.340798	0.424957	0.477973	0.01283	0.439014	0.026826	0.611864	0.842693	0.762691	0.0988207
Monocytes	CD39	-0.00162695	0.0581003	-0.0282632	-0.0039637	0.129783	0.0237346	0.711945	0.257565	0.421888	0.482685	0.0236819	0.624852	0.842943	0.918904	0.696723	0.857401	0.163952	0.7739
Monocytes	CCR6	0.0085421	-0.0365299	0.121107	-0.0171207	0.0149726	0.0317187	0.108907	0.198689	0.00671881	0.0194925	0.765838	0.537707	0.263332	0.918904	0.0617117	0.242154	0.902953	0.711672
Monocytes	CD16	-0.00419707	0.000186752	-0.055945	0.0013651	0.165996	0.0874448	0.404417	0.996131	0.167142	0.834326	0.00561453	0.0989141	0.599959	0.996131	0.434059	0.947682	0.0828241	0.298033
Monocytes	CD45RO	0.0258504	0.367117	0.0199417	-0.0260317	-0.00690894	0.228319	0.0128516	0.0142506	0.802306	0.0472419	0.956402	0.0423101	0.0693985	0.374774	0.960609	0.411462	0.984006	0.181329
Monocytes	CD45RA	0.000969304	-0.0530841	-0.0346408	0.0106841	0.020541	0.0893979	0.871037	0.244327	0.469569	0.175471	0.752288	0.151507	0.933254	0.918904	0.730281	0.607801	0.899943	0.382307
Monocytes	CD161	0.000716694	-0.0011709	-0.00884608	-0.000522221	0.00252177	0.00398413	0.419962	0.887105	0.213458	0.646791	0.812151	0.676283	0.616249	0.975544	0.475724	0.933869	0.921348	0.813065
Monocytes	CCR4	0.0192992	-0.0312524	0.0276045	-0.00942367	-0.0554791	0.0131103	1.22888e-06	0.254674	0.324461	0.0432046	0.155919	0.717178	5.52995e-05	0.918904	0.595949	0.388842	0.448834	0.83826
Monocytes	CD25	0.000559046	0.0747518	0.155865	-0.0392743	-0.191854	-0.221147	0.952083	0.512764	0.0403264	0.00188435	0.115674	0.0365878	0.973721	0.952146	0.188184	0.107895	0.383252	0.161946
Monocytes	CD27	0.0015503	-0.0442981	0.051999	-0.000145279	-0.0301892	-0.00184561	0.71128	0.227935	0.133013	0.979378	0.487674	0.964742	0.842943	0.918904	0.386167	0.986686	0.762691	0.975582
Monocytes	CD57	0.00533086	0.00937434	-0.0698139	0.00344696	-0.0231558	0.0599701	0.136718	0.844652	0.0167987	0.445396	0.621714	0.135465	0.319787	0.975544	0.116299	0.842693	0.832767	0.351687
Monocytes	CXCR3	-0.00058018	-0.0100594	0.0105544	-0.000229019	-0.00897613	-0.013088	0.54723	0.358385	0.172856	0.852325	0.460437	0.219562	0.727842	0.918904	0.436858	0.955895	0.758037	0.426486
Monocytes	CXCR5	-0.00529143	-0.0180776	0.007316	0.000906915	-0.0155658	-0.0703602	0.259522	0.5753	0.844955	0.882302	0.753286	0.143999	0.467139	0.956539	0.974236	0.959995	0.899943	0.370282
Monocytes	CD28	0.0034917	-0.0301009	0.0568707	-0.00458394	-0.00595979	-2.08718e-05	0.341335	0.128549	0.0615877	0.356569	0.864427	0.999533	0.535817	0.806629	0.248189	0.794524	0.948956	0.999533
Monocytes	CD38	0.0328454	0.0468419	0.0588066	-0.0125983	0.0172443	0.141428	0.0140005	0.773723	0.567794	0.444957	0.918557	0.328592	0.0713234	0.975544	0.827765	0.842693	0.984006	0.529826
Monocytes	CD69	0.0207417	-0.0614288	0.0151024	-0.0253791	0.062813	0.386962	0.115048	0.379661	0.88709	0.153886	0.61344	0.00351853	0.272482	0.918904	0.974236	0.571688	0.828557	0.0452382
Monocytes	LAG_3	-0.00147771	0.00142949	-0.00164731	0.00024021	0.00834551	0.00785715	0.0811184	0.898589	0.804065	0.820758	0.452306	0.403251	0.216115	0.975544	0.960609	0.947028	0.757377	0.591727
Monocytes	CD294	-0.0186436	-0.0145833	-0.0758995	0.0397363	0.133808	0.203661	0.28485	0.906218	0.584845	0.0849199	0.477218	0.256991	0.497343	0.975544	0.835493	0.533218	0.762691	0.463706
Monocytes	CCR7	-0.00878383	-0.0775043	0.0246191	0.00311877	-0.00199009	-0.00387673	0.0655708	0.0288547	0.51697	0.617884	0.966592	0.934105	0.186359	0.556483	0.771171	0.911038	0.984006	0.966316
Monocytes	CCR10	-0.047268	-0.642929	0.120869	-0.01588	-0.367435	-0.784326	0.149032	0.000505168	0.648947	0.717933	0.238741	0.0161498	0.337806	0.0340989	0.88942	0.934445	0.55569	0.101406
Monocytes	HLA_DR	-0.00212149	-0.0510685	-0.0768126	-0.00559639	0.162446	0.101647	0.704964	0.260894	0.0920728	0.446335	0.0140228	0.0838368	0.842943	0.918904	0.322853	0.842693	0.117621	0.266824
Monocytes	IgD	-0.0145118	-0.0070321	-0.089138	0.00656468	0.0874653	0.0497665	0.00322466	0.812631	0.0232205	0.298786	0.0803602	0.294252	0.0300227	0.975544	0.149274	0.733383	0.333804	0.501681
Monocytes	PD_1	-0.00193908	-0.0169073	-0.00176332	0.000461927	0.00345659	-0.00128535	0.0110247	0.201291	0.763922	0.620856	0.735671	0.878706	0.0660769	0.918904	0.950501	0.911038	0.894887	0.934057
Monocytes	CD127	0.0153351	-0.0675049	0.193791	-0.0160089	-0.0731387	0.0663529	0.080352	0.349705	0.00685685	0.156685	0.458623	0.466372	0.216115	0.918904	0.0617117	0.571688	0.758037	0.645746

## Sheet: IAA
Supplementary Data 1. LME results of marker expression in main PBMC subsets
LME results of marker expression in main PBMC subsets in IAA-first group
		Coefficent						P value						FDR
Cell type	Marker	age	sex	status	age*status	HLA-DR3/4	HLA-DR4	age	sex	status	age*status	HLA-DR3/4	HLA-DR4	age	sex	status	age*status	HLA-DR3/4	HLA-DR4
B_cells	ICOS	-0.00363148	0.0148821	-0.00975881	0.00131261	-0.000265208	-0.000282291	0.000284933	0.176634	0.0910211	0.300282	0.963668	0.955656	0.00393599	0.868306	0.621388	0.999326	0.993093	0.985841
B_cells	CD15s	-0.00578329	0.0313172	-0.0167822	0.00200003	0.00621937	0.00410292	0.0215765	0.0589103	0.259138	0.541266	0.638322	0.723196	0.113787	0.757418	0.776829	0.999326	0.884263	0.920373
B_cells	CD39	0.0418949	0.0484535	0.177372	-0.0124396	0.223742	0.0715418	0.000100294	0.634734	0.00483026	0.35372	0.00049958	0.180172	0.00180529	0.95742	0.278546	0.999326	0.0441897	0.579125
B_cells	CCR6	-0.0280113	-0.416966	0.0720713	-0.000616291	0.376029	0.13641	0.42686	0.119086	0.734271	0.989519	0.0596978	0.427344	0.618366	0.868306	0.953401	0.999326	0.316047	0.774382
B_cells	CTLA_4	0.00154534	0.0272368	0.0294298	-0.00491396	0.0190078	0.0245402	0.695394	0.605663	0.227354	0.361557	0.452557	0.267053	0.824763	0.941049	0.776829	0.999326	0.82007	0.632493
B_cells	CD16	0.00844499	0.0419018	0.0440549	-0.00773601	0.0274092	0.0253889	0.0527631	0.51395	0.0979094	0.18766	0.324845	0.294976	0.187448	0.886503	0.621388	0.999326	0.698465	0.660815
B_cells	CD45RO	0.00516198	-0.0267523	-0.000258013	-0.000620834	-0.00457487	-0.0117899	0.00014151	0.481065	0.973218	0.716426	0.587332	0.111295	0.00224751	0.886503	0.999306	0.999326	0.865618	0.484604
B_cells	CD45RA	0.0159502	0.00612051	0.132518	-0.0221313	0.0531299	0.0268399	0.223088	0.975738	0.101737	0.214945	0.530475	0.715349	0.436735	0.979365	0.621388	0.999326	0.850786	0.919734
B_cells	CD161	0.00208286	-0.00687657	0.0149587	-0.0013224	0.00407143	0.00770511	0.270622	0.616424	0.190585	0.597871	0.695071	0.398516	0.4874	0.951054	0.756444	0.999326	0.903227	0.736981
B_cells	CCR4	0.0028458	-0.0480786	0.0179643	-0.000847491	0.0165047	0.0200404	0.158478	0.00622431	0.140493	0.750582	0.142332	0.0441158	0.365719	0.210071	0.697667	0.999326	0.502324	0.328271
B_cells	CD25	0.0205071	-0.0479924	0.0559788	-0.0101717	0.0719791	0.0196962	2.84795e-06	0.0709338	0.0213978	0.0566304	0.00124253	0.291704	0.000111456	0.768006	0.491667	0.999326	0.0479262	0.660815
B_cells	CD27	0.0445738	-0.117055	0.057413	-0.00640336	0.079215	0.11267	0.00033578	0.305303	0.417752	0.682329	0.262293	0.070472	0.00412081	0.868306	0.868805	0.999326	0.610509	0.372415
B_cells	CD57	0.00586753	0.0867977	0.0465922	-0.00317198	0.0487422	0.0120496	0.352426	0.277158	0.229414	0.710054	0.224209	0.728584	0.552466	0.868306	0.776829	0.999326	0.56576	0.920373
B_cells	CXCR3	0.0116997	-0.0339099	0.0671128	-0.0122503	0.0716029	0.0452809	0.128597	0.521159	0.147285	0.229917	0.0895241	0.215954	0.333481	0.886503	0.697667	0.999326	0.376874	0.618447
B_cells	CXCR5	0.0854572	-0.523751	0.00915877	-0.00926312	0.394913	0.286621	0.196228	0.365534	0.981633	0.916191	0.308095	0.396477	0.417178	0.868306	0.999306	0.999326	0.681849	0.736981
B_cells	CD28	0.00862973	0.146409	0.058075	-0.0081759	0.0509099	0.0849617	0.336924	0.469138	0.294863	0.505154	0.396105	0.106369	0.548009	0.886503	0.776829	0.999326	0.774987	0.47866
B_cells	CD38	-0.112953	0.412183	-0.141819	0.00373264	0.0683308	-0.152998	2.37959e-06	0.0403553	0.262279	0.893129	0.566476	0.146371	0.000111456	0.726395	0.776829	0.999326	0.859261	0.526935
B_cells	CD69	-0.0610668	-0.0672527	-0.206653	0.0218566	-0.111636	-0.169764	0.00217465	0.760882	0.0786756	0.395197	0.348983	0.105171	0.0189405	0.964131	0.621388	0.999326	0.730247	0.47866
B_cells	LAG_3	-0.000986789	0.0149375	-0.001057	-0.00025671	-0.00342945	0.0038383	0.513688	0.19265	0.90757	0.898519	0.683386	0.602135	0.676529	0.868306	0.994329	0.999326	0.903227	0.879403
B_cells	CD294	0.0119729	0.0291077	0.0721776	-0.0110518	0.0257201	0.0209424	0.137417	0.855864	0.14567	0.312599	0.627099	0.648834	0.334259	0.964131	0.697667	0.999326	0.882689	0.898386
B_cells	CCR7	0.039426	-0.0744151	-0.110211	0.00201421	-0.0303264	0.00275303	0.00697695	0.42878	0.198354	0.914663	0.69015	0.967018	0.0459457	0.886503	0.756444	0.999326	0.903227	0.985841
B_cells	CCR10	0.000454239	0.0387356	0.012078	0.00195503	0.0157099	0.00622803	0.903517	0.286067	0.597152	0.698951	0.488062	0.752476	0.942482	0.868306	0.918671	0.999326	0.850786	0.922657
B_cells	HLA_DR	0.0172316	0.373585	0.0550879	-0.0124721	-0.0251929	-0.205216	0.265978	0.175796	0.561185	0.553364	0.803346	0.0229951	0.4874	0.868306	0.918671	0.999326	0.912442	0.221193
B_cells	IgD	-0.0569911	0.168223	-0.120614	0.0254234	-0.224106	-0.146175	0.00663741	0.274688	0.325249	0.348145	0.0530162	0.145413	0.0448025	0.868306	0.77729	0.999326	0.304561	0.526935
B_cells	PD_1	-0.00139924	-0.0142965	-0.00744487	0.00398807	-0.0185379	-0.0106193	0.654539	0.491724	0.692497	0.33962	0.273063	0.472062	0.79606	0.886503	0.951766	0.999326	0.617139	0.792723
B_cells	CD127	-0.0045296	0.0479035	-0.017317	0.00367812	-0.0533325	-0.0311393	0.305964	0.105592	0.514484	0.531043	0.0278512	0.137688	0.516314	0.868306	0.913887	0.999326	0.232157	0.526935
CD8_T_cells	ICOS	-0.00918739	-0.00089348	-0.00081835	0.00168324	0.0372023	0.00517234	0.00521846	0.966148	0.965806	0.690201	0.0328708	0.729481	0.0361278	0.973358	0.999306	0.999326	0.253575	0.920373
CD8_T_cells	CD15s	0.0242433	0.106238	0.0472467	-0.0125154	0.021382	-0.0108335	0.00435772	0.0546795	0.339683	0.253456	0.627797	0.778969	0.0326194	0.738174	0.77729	0.999326	0.882689	0.922657
CD8_T_cells	CD39	0.0294122	0.298055	-0.0063803	0.00111997	0.013088	-0.111898	0.148895	0.150107	0.958531	0.967111	0.914603	0.296143	0.350822	0.868306	0.999306	0.999326	0.968154	0.660815
CD8_T_cells	CCR6	0.000469749	0.08973	-0.0725357	0.0166386	-0.0460613	-0.263208	0.985043	0.746081	0.636143	0.624225	0.767639	0.0569228	0.992394	0.964131	0.938383	0.999326	0.912442	0.372415
CD8_T_cells	CTLA_4	0.0064752	0.0705842	-0.00987666	0.00110917	-0.0164515	-0.0329479	0.256965	0.302841	0.775921	0.885252	0.644253	0.290849	0.475209	0.868306	0.963329	0.999326	0.884263	0.660815
CD8_T_cells	CD16	0.0245353	0.2872	0.0316811	0.00172957	0.00931402	-0.00555609	0.246901	0.166884	0.804623	0.951333	0.941287	0.959875	0.462939	0.868306	0.965548	0.999326	0.981265	0.985841
CD8_T_cells	CD45RO	0.014723	0.208226	-0.105374	0.0182248	-0.0953872	-0.160803	0.381529	0.521182	0.309739	0.42769	0.391842	0.10016	0.581994	0.886503	0.776829	0.999326	0.772243	0.46626
CD8_T_cells	CD45RA	0.0315877	0.334945	-0.0839127	0.025872	-0.136307	-0.283649	0.403758	0.411693	0.715587	0.612224	0.558963	0.166461	0.598982	0.886503	0.951766	0.999326	0.8575	0.572601
CD8_T_cells	CCR4	0.0105192	-0.155905	0.0228236	-0.00385653	0.0515935	0.105827	0.396966	0.0856907	0.759473	0.814932	0.4437	0.0776123	0.592159	0.826303	0.962712	0.999326	0.809453	0.374202
CD8_T_cells	CD25	0.00953222	0.0798015	-0.02854	0.00869083	0.00992969	-0.0594842	0.270778	0.634075	0.590281	0.460872	0.861684	0.233088	0.4874	0.95742	0.918671	0.999326	0.945751	0.623107
CD8_T_cells	CD27	0.00504284	-0.113614	-0.349787	0.0399173	-0.204794	-0.0414824	0.856714	0.733935	0.0452579	0.294836	0.247982	0.787114	0.928967	0.964131	0.592605	0.999326	0.597813	0.922657
CD8_T_cells	CD57	0.0311272	0.158522	0.095364	0.00884706	0.028758	-0.0018097	0.0841265	0.480812	0.381801	0.713403	0.798549	0.985289	0.273664	0.886503	0.82469	0.999326	0.912442	0.990249
CD8_T_cells	CXCR3	0.00659494	-0.0247796	-0.0138635	0.00390337	0.0465429	0.0593665	0.529148	0.816113	0.82801	0.782389	0.468684	0.290904	0.683589	0.964131	0.976918	0.999326	0.838043	0.660815
CD8_T_cells	CXCR5	0.0069389	-0.171816	-0.144555	0.0238936	0.0449012	-0.0893938	0.817637	0.514471	0.43039	0.555218	0.79997	0.564261	0.913563	0.886503	0.880343	0.999326	0.912442	0.855096
CD8_T_cells	TIGIT	0.00227149	0.0130623	-0.017409	0.00650387	0.0122954	0.0451035	0.471627	0.747438	0.368792	0.132898	0.54077	0.0122826	0.652379	0.964131	0.819082	0.999326	0.850786	0.150741
CD8_T_cells	CD28	0.0126199	0.0419694	-0.0732856	0.0123504	0.0827523	-0.0148758	0.458757	0.81177	0.48076	0.591167	0.429955	0.870475	0.641785	0.964131	0.896754	0.999326	0.806484	0.959666
CD8_T_cells	CD38	0.0233934	0.315675	-0.236788	0.021219	-0.0906712	-0.132679	0.473579	0.496928	0.239462	0.632398	0.666182	0.469113	0.652379	0.886503	0.776829	0.999326	0.903227	0.792723
CD8_T_cells	CD69	-0.000138721	0.0399088	-0.210935	0.0298842	0.0519604	-0.0807321	0.993216	0.806726	0.0382843	0.179054	0.60218	0.354794	0.993551	0.964131	0.592605	0.999326	0.877335	0.710534
CD8_T_cells	LAG_3	-0.000697363	0.0272099	-0.00429636	0.000207414	-0.00706641	0.000656512	0.717692	0.0711116	0.712139	0.935742	0.51019	0.944118	0.836956	0.768006	0.951766	0.999326	0.850786	0.985841
CD8_T_cells	CD294	0.0221374	0.166249	-0.035435	0.00671456	-0.0563576	-0.100533	0.121599	0.415871	0.68239	0.726541	0.536064	0.207522	0.321016	0.886503	0.950227	0.999326	0.850786	0.6077
CD8_T_cells	CCR7	-0.0142161	-0.147859	-0.246284	0.0368351	0.000511571	-0.097295	0.48399	0.47845	0.050862	0.182383	0.996712	0.370897	0.659965	0.886503	0.592605	0.999326	0.99913	0.720448
CD8_T_cells	CCR10	0.00502497	0.0714991	0.000511669	5.58335e-05	-0.0202843	-0.010367	0.224838	0.161655	0.983724	0.991983	0.430125	0.643143	0.436735	0.868306	0.999306	0.999326	0.806484	0.898386
CD8_T_cells	HLA_DR	0.0407742	0.442996	-0.194202	0.0314745	-0.159958	-0.313808	0.190138	0.275335	0.306748	0.453744	0.417195	0.0711477	0.410698	0.868306	0.776829	0.999326	0.798883	0.372415
CD8_T_cells	IgD	-0.0419617	0.0127292	-0.258626	0.05874	-0.107135	-0.254991	0.198932	0.965296	0.192895	0.181606	0.57916	0.134403	0.419622	0.973358	0.756444	0.999326	0.86394	0.526935
CD8_T_cells	PD_1	-0.00285844	0.0153803	-0.0222566	0.00646399	-0.0100569	0.0192386	0.4322	0.524117	0.310731	0.184446	0.607148	0.26366	0.618366	0.886503	0.776829	0.999326	0.877335	0.632493
CD8_T_cells	CD127	-0.015844	0.0680486	-0.209262	0.0395509	-0.0512216	-0.112795	0.356623	0.789461	0.0512418	0.0947366	0.644588	0.245762	0.553346	0.964131	0.592605	0.999326	0.884263	0.626245
NK_cells	ICOS	-0.00496436	0.0111766	0.0103147	-0.00185489	0.0579337	-0.00239424	0.186389	0.755682	0.649516	0.711904	0.0125855	0.903145	0.406566	0.964131	0.947942	0.999326	0.16317	0.971655
NK_cells	CD15s	-0.00335324	0.00314426	0.0599729	-0.00420462	0.0210971	0.0209818	0.523447	0.950588	0.0652477	0.552985	0.507816	0.450895	0.682757	0.971126	0.607479	0.999326	0.850786	0.783706
NK_cells	CD39	-0.0191672	-0.0376521	0.00839913	-0.00139009	0.0855552	-0.000902075	0.00063152	0.287774	0.792687	0.843988	0.00397415	0.971236	0.0065581	0.868306	0.964649	0.999326	0.0788096	0.985841
NK_cells	CCR6	0.0728386	-0.0244424	0.0797123	-0.0111841	0.144825	0.0330267	0.0001299	0.913583	0.45781	0.637802	0.196943	0.733663	0.00219206	0.964131	0.882477	0.999326	0.541627	0.921345
NK_cells	CTLA_4	0.0108004	0.0241039	0.0928461	-0.0156632	0.0466713	0.00423173	0.0480242	0.646724	0.00618991	0.0339464	0.154535	0.881328	0.179656	0.957697	0.278546	0.999326	0.504101	0.960142
NK_cells	CD16	0.0636641	-0.344716	0.322525	-0.00163489	0.676422	0.498075	0.160278	0.375118	0.239617	0.978349	0.012691	0.0340837	0.366738	0.868306	0.776829	0.999326	0.16317	0.306753
NK_cells	CD45RO	0.0364259	-0.140893	-0.0221832	0.00457347	0.0771875	-0.0170281	6.98286e-05	0.301847	0.666246	0.688553	0.161525	0.72016	0.0013467	0.868306	0.950227	0.999326	0.504101	0.920373
NK_cells	CD45RA	-0.00229473	0.0298108	0.0634379	-0.0133232	-0.190692	-0.199534	0.913843	0.898275	0.624946	0.64296	0.151827	0.0868667	0.942482	0.964131	0.93224	0.999326	0.504101	0.411474
NK_cells	CD161	0.00888208	-0.245736	-0.073135	0.00780608	0.159305	0.0727125	0.506531	0.174264	0.373059	0.666937	0.0651121	0.328245	0.673711	0.868306	0.819082	0.999326	0.328549	0.69451
NK_cells	CCR4	0.00318344	-0.259234	0.0932356	-0.00250565	0.172805	0.15316	0.730889	8.81576e-05	0.0984229	0.838788	0.000981994	0.000864887	0.838114	0.00793419	0.621388	0.999326	0.0441897	0.0291899
NK_cells	CD25	0.0044898	-0.0346178	-0.00552568	-0.00267145	0.0280265	-0.0138257	0.353987	0.282528	0.849172	0.677673	0.283157	0.544055	0.552466	0.868306	0.986189	0.999326	0.631839	0.844223
NK_cells	CD27	-0.0385683	-0.233823	-0.231022	0.0383105	-0.335177	-0.0637222	0.133742	0.251482	0.136951	0.262204	0.0237307	0.612287	0.334259	0.868306	0.697667	0.999326	0.228832	0.884051
NK_cells	CD57	0.183895	0.71614	-0.0893097	0.028382	0.106071	0.101603	0.000306133	0.18208	0.757346	0.657731	0.717871	0.691585	0.00393599	0.868306	0.962712	0.999326	0.903227	0.909759
NK_cells	CXCR3	0.0352539	-0.146331	0.0846299	-0.0048164	0.239719	0.225907	0.0635184	0.312647	0.454203	0.846848	0.0269049	0.017554	0.219871	0.868306	0.882477	0.999326	0.232157	0.189583
NK_cells	CXCR5	0.00114259	-0.120308	0.0390468	0.00100448	0.134506	0.101839	0.860736	0.0520739	0.325947	0.908612	0.000909684	0.00357762	0.929595	0.738174	0.77729	0.999326	0.0441897	0.0595658
NK_cells	TIGIT	0.00263106	-0.0438803	-0.14527	0.0126205	-0.091243	0.0861725	0.845504	0.646116	0.0789743	0.484183	0.222529	0.188729	0.928967	0.957697	0.621388	0.999326	0.56576	0.579134
NK_cells	CD28	-0.0125929	0.0209691	0.0164485	0.0103334	0.110147	-0.0261981	0.516166	0.914819	0.889188	0.69282	0.354305	0.799977	0.676529	0.964131	0.994329	0.999326	0.730247	0.924808
NK_cells	CD38	-0.135435	0.184812	-0.229586	0.0584559	-0.174787	-0.13234	2.23899e-08	0.336761	0.0679382	0.0367121	0.15599	0.217602	3.02263e-06	0.868306	0.611444	0.999326	0.504101	0.618447
NK_cells	CD69	-0.0801644	0.0319474	-0.342162	0.0490766	-0.0594994	-0.137268	0.000844368	0.839581	0.0148587	0.107913	0.630959	0.209319	0.00786136	0.964131	0.491667	0.999326	0.882689	0.6077
NK_cells	LAG_3	-0.00210076	0.00995426	-0.00606093	-0.000166528	-0.00287666	-0.00244575	0.350045	0.518445	0.653202	0.955421	0.812504	0.817846	0.552466	0.886503	0.948196	0.999326	0.917892	0.935021
NK_cells	CD294	-0.00774626	-0.03153	0.0385942	-0.00879226	-0.0856311	-0.0773508	0.469097	0.794278	0.554664	0.543521	0.201181	0.185768	0.652379	0.964131	0.918671	0.999326	0.541627	0.579134
NK_cells	CCR7	-0.0835637	-0.202213	-0.125151	0.0300463	-0.0716491	-0.0460908	0.000351032	0.329329	0.34651	0.30756	0.583462	0.686095	0.00412081	0.868306	0.786199	0.999326	0.865576	0.909759
NK_cells	CCR10	-0.00246031	-0.00995512	0.0204106	-0.00205505	0.023734	0.0184006	0.280481	0.592562	0.141696	0.499806	0.0752341	0.113352	0.491753	0.935624	0.697667	0.999326	0.356751	0.484604
NK_cells	HLA_DR	-0.0117783	0.071023	0.0253732	-0.00279923	-0.0146477	-0.0440861	0.34566	0.469554	0.735794	0.866251	0.83539	0.475825	0.552466	0.886503	0.953401	0.999326	0.928211	0.793042
NK_cells	IgD	-0.0204133	-0.0465032	0.0753797	-0.00911717	0.0162222	-0.0200541	0.0495301	0.493636	0.223242	0.503108	0.767926	0.677175	0.179656	0.886503	0.776829	0.999326	0.912442	0.909759
NK_cells	PD_1	0.00757504	-0.0173399	0.0521764	-0.00698074	0.028513	0.0921888	0.116375	0.584547	0.0734716	0.274161	0.269478	0.000131605	0.320751	0.928399	0.619917	0.999326	0.617139	0.0177667
NK_cells	CD127	-0.0344275	-0.0387921	-0.0489802	0.00676742	-0.0735184	0.0764229	0.0799997	0.827613	0.677563	0.795083	0.526495	0.451316	0.269999	0.964131	0.950227	0.999326	0.850786	0.783706
CD4_T_cells	ICOS	-0.00141663	-0.00384857	-0.0065657	0.00100751	0.00225383	-0.00454611	0.027064	0.533602	0.0888032	0.234361	0.552219	0.172667	0.13286	0.886503	0.621388	0.999326	0.851995	0.572601
CD4_T_cells	CD15s	0.00390645	0.0945448	0.0524598	-0.0082548	0.173155	-0.0315387	0.872961	0.606454	0.722501	0.800423	0.211024	0.792801	0.931618	0.941049	0.953401	0.999326	0.547852	0.922657
CD4_T_cells	CD39	0.000772354	0.0545107	0.0518535	0.0157922	-0.0155936	-0.0442671	0.868897	0.227263	0.0734503	0.0152694	0.573797	0.0718706	0.931618	0.868306	0.619917	0.999326	0.86206	0.372415
CD4_T_cells	CCR6	-0.00173221	-0.0100092	0.0351159	-0.00821316	0.00080561	-0.0640118	0.767286	0.901279	0.330488	0.304971	0.982923	0.0550111	0.874123	0.964131	0.77729	0.999326	0.99404	0.371325
CD4_T_cells	CTLA_4	-0.000386017	0.0659395	0.00369543	0.000189676	-0.0118085	-0.0578432	0.946701	0.272527	0.916424	0.980591	0.737774	0.0643488	0.963655	0.868306	0.994329	0.999326	0.912442	0.372415
CD4_T_cells	CD16	0.00490071	0.0397055	0.0299127	-0.00388525	0.00786202	0.0219111	0.310046	0.370708	0.308359	0.548525	0.784018	0.383414	0.519952	0.868306	0.776829	0.999326	0.912442	0.732727
CD4_T_cells	CD45RO	0.00527535	-0.0352748	-0.0151882	0.00146989	-0.0213368	-0.0303786	0.00226491	0.358582	0.136928	0.512652	0.0559524	0.00236712	0.0191102	0.868306	0.697667	0.999326	0.306366	0.0545191
CD4_T_cells	CD45RA	-0.00828165	0.0951223	0.0335294	0.00443573	-0.146045	-0.124121	0.653909	0.775826	0.767881	0.860328	0.233782	0.244237	0.79606	0.964131	0.963329	0.999326	0.579092	0.626245
CD4_T_cells	CD161	-0.000415901	0.0121468	-0.00132244	0.00117454	-0.0123698	-0.00855919	0.842296	0.383178	0.916315	0.673147	0.274284	0.386781	0.928967	0.869396	0.994329	0.999326	0.617139	0.732727
CD4_T_cells	CCR4	0.000395032	-0.0403839	0.00930095	3.52655e-05	0.0056108	-0.00528364	0.914421	0.235225	0.677443	0.994308	0.796732	0.781308	0.942482	0.868306	0.950227	0.999326	0.912442	0.922657
CD4_T_cells	CD25	-0.00162606	-0.00510785	-0.0101089	-0.000692522	-0.0175652	-0.00925503	0.514322	0.757367	0.500823	0.834435	0.193336	0.431609	0.676529	0.964131	0.913664	0.999326	0.539306	0.776896
CD4_T_cells	CD27	-0.0017548	-0.034233	-0.0455859	0.00241321	-0.0187947	0.0175304	0.696467	0.489458	0.101797	0.691856	0.501752	0.472698	0.824763	0.886503	0.621388	0.999326	0.850786	0.792723
CD4_T_cells	CD57	0.00574261	0.0580793	0.0471756	-0.00292174	0.0493934	-0.00121793	0.339327	0.391227	0.200761	0.718344	0.188141	0.970077	0.548612	0.880261	0.756444	0.999326	0.539306	0.985841
CD4_T_cells	CXCR3	0.00698315	0.212678	0.0497062	-0.0126756	0.151863	-0.0421216	0.887307	0.584277	0.86767	0.847648	0.589903	0.864078	0.935832	0.928399	0.986189	0.999326	0.865618	0.959666
CD4_T_cells	CXCR5	-0.00558082	-0.00462262	-0.0198441	0.00316055	0.010644	0.00310955	0.041899	0.880374	0.229733	0.386153	0.527016	0.831875	0.167562	0.964131	0.776829	0.999326	0.850786	0.943724
CD4_T_cells	TIGIT	0.00336993	0.099372	-0.034994	0.00416048	-0.0426878	-0.0100475	0.710337	0.165526	0.523671	0.731272	0.401618	0.820741	0.836956	0.868306	0.917223	0.999326	0.78012	0.935021
CD4_T_cells	CD28	-0.000703265	-0.0305917	-0.0169	0.00251997	0.0327809	0.00696396	0.876695	0.501454	0.541578	0.68065	0.238111	0.772661	0.93192	0.886503	0.918671	0.999326	0.584454	0.922657
CD4_T_cells	CD38	-0.0491255	0.352734	-0.35928	0.034712	-0.34086	-0.299266	0.0840231	0.215549	0.0393437	0.359759	0.0489745	0.0477227	0.273664	0.868306	0.592605	0.999326	0.300525	0.339082
CD4_T_cells	CD69	-0.0395718	0.176772	-0.286322	0.0264509	0.00284908	-0.139933	0.10811	0.31825	0.0550737	0.415515	0.982995	0.235914	0.313868	0.868306	0.592605	0.999326	0.99404	0.624478
CD4_T_cells	LAG_3	-0.00105356	0.0192845	-0.000254548	-0.000781641	-0.00545545	0.00530643	0.642337	0.274761	0.985178	0.796493	0.670251	0.63596	0.791922	0.868306	0.999306	0.999326	0.903227	0.894318
CD4_T_cells	CD294	-7.38056e-05	0.160515	0.0158712	-0.00316906	-0.100346	-0.036023	0.993551	0.367531	0.777799	0.799638	0.101776	0.494161	0.993551	0.868306	0.963329	0.999326	0.387036	0.800339
CD4_T_cells	CCR7	0.00691743	0.0195421	0.134989	-0.0262656	0.162372	0.0657316	0.422816	0.851369	0.0131403	0.0282693	0.00409942	0.169394	0.618366	0.964131	0.491667	0.999326	0.0788096	0.572601
CD4_T_cells	CCR10	-0.00182687	0.0512996	0.00306294	0.000118153	0.0209124	-0.00789601	0.728623	0.230134	0.923397	0.986617	0.487336	0.763779	0.838114	0.868306	0.994329	0.999326	0.850786	0.922657
CD4_T_cells	HLA_DR	0.0359041	0.330024	0.0539265	-0.00746062	0.0131334	0.013395	0.0260286	0.271933	0.577099	0.727934	0.899267	0.881908	0.132292	0.868306	0.918671	0.999326	0.968154	0.960142
CD4_T_cells	IgD	0.0134252	0.176424	0.069023	-0.00793938	0.0162665	0.025506	0.132157	0.335851	0.207065	0.510659	0.781266	0.616555	0.333481	0.868306	0.756444	0.999326	0.912442	0.885478
CD4_T_cells	PD_1	-0.00243137	0.0337499	-0.00612769	0.000188303	-0.0062758	0.0127747	0.364458	0.198512	0.706356	0.958255	0.696622	0.364964	0.559112	0.868306	0.951766	0.999326	0.903227	0.719272
CD4_T_cells	CD127	-0.00148611	0.011858	-0.0240559	0.00135749	-0.00275686	-0.00939265	0.667582	0.812157	0.260317	0.77315	0.901883	0.629777	0.808283	0.964131	0.776829	0.999326	0.968154	0.894318
Monocytes	ICOS	-0.00723846	-0.0265786	-0.0200524	-0.000479002	0.0209075	0.0289681	0.0144562	0.520162	0.256933	0.902144	0.26106	0.0763038	0.0848515	0.886503	0.776829	0.999326	0.610509	0.374202
Monocytes	CD15s	-0.0931302	-0.342305	-0.387444	-0.128178	-0.652887	0.250473	0.122462	0.685052	0.291665	0.118346	0.0935206	0.454991	0.321016	0.964131	0.776829	0.999326	0.376874	0.783706
Monocytes	CD39	-0.00964922	-0.018552	-0.0174936	0.00662275	0.061355	-0.010499	0.214512	0.784492	0.70896	0.523637	0.182016	0.792071	0.429024	0.964131	0.951766	0.999326	0.539306	0.922657
Monocytes	CCR6	-0.0095826	-0.0956663	0.000715446	-0.00774002	-0.0173702	-0.0248686	0.0908983	0.0123808	0.98305	0.300887	0.564584	0.347644	0.292173	0.334281	0.999306	0.999326	0.859261	0.710534
Monocytes	CD16	0.0061274	0.0662457	0.0412778	-0.0106436	0.0101662	0.00934536	0.304625	0.348815	0.25891	0.189951	0.785389	0.774017	0.516314	0.868306	0.776829	0.999326	0.912442	0.922657
Monocytes	CD45RO	0.0257092	0.161313	0.0502211	-0.0219639	0.103628	-0.00434092	0.111791	0.567865	0.609045	0.315583	0.325951	0.962067	0.317723	0.923636	0.918671	0.999326	0.698465	0.985841
Monocytes	CD45RA	0.0309681	-0.539546	0.154008	-0.0280083	0.268274	0.0533349	0.20749	0.108124	0.305028	0.399241	0.0889547	0.694112	0.423868	0.868306	0.776829	0.999326	0.376874	0.909759
Monocytes	CD161	4.50778e-05	0.00489064	6.30573e-05	0.00129209	0.00694583	0.0148093	0.9809	0.770931	0.995605	0.610478	0.535267	0.133773	0.991922	0.964131	0.999306	0.999326	0.850786	0.526935
Monocytes	CCR4	0.0100012	-0.109962	0.0451854	-0.00771341	0.0834179	0.0808362	0.0287187	0.00521126	0.0984617	0.199635	0.00174453	0.000597577	0.138465	0.201006	0.621388	0.999326	0.0588779	0.026891
Monocytes	CD25	-0.033351	0.0975459	-0.0514663	0.00293715	-0.17928	-0.277904	0.0137236	0.653361	0.52247	0.869076	0.0402119	0.000454324	0.0842132	0.957697	0.917223	0.999326	0.28355	0.0245335
Monocytes	CD27	-0.0064915	-0.0526781	-0.0414952	0.00449632	-0.0153185	0.0203832	0.114947	0.247097	0.0993131	0.414854	0.543588	0.355267	0.320751	0.868306	0.621388	0.999326	0.850786	0.710534
Monocytes	CD57	0.00362082	0.067432	0.0109251	0.00724712	0.0283116	0.0159201	0.591096	0.441789	0.791171	0.429538	0.510329	0.670511	0.73887	0.886503	0.964649	0.999326	0.850786	0.909759
Monocytes	CXCR3	-0.00184922	-0.0141799	0.00443167	-0.000426326	0.0145183	0.0197316	0.236562	0.365126	0.639491	0.838566	0.128049	0.0195781	0.448603	0.868306	0.938383	0.999326	0.467207	0.203312
Monocytes	CXCR5	-0.00754686	0.0828179	0.0371756	-0.00129555	-0.0919925	-0.0593641	0.118797	0.426896	0.210123	0.842772	0.0055238	0.0359328	0.320751	0.886503	0.756444	0.999326	0.0877309	0.312963
Monocytes	CD28	-0.000674298	-0.0234115	0.0287423	-0.00206612	0.0496612	0.0289218	0.88533	0.621504	0.316079	0.743639	0.0867267	0.249425	0.935832	0.953443	0.77729	0.999326	0.376874	0.626245
Monocytes	CD38	0.0648245	0.310795	0.137892	-0.0493017	0.077631	0.302194	0.00338333	0.081713	0.283033	0.0855225	0.5204	0.00594758	0.0268677	0.826303	0.776829	0.999326	0.850786	0.0802924
Monocytes	CD69	-0.0104854	0.0353403	-0.0927058	0.0217326	0.161229	0.0211515	0.648637	0.882524	0.509584	0.485177	0.255644	0.863505	0.796054	0.964131	0.913887	0.999326	0.605472	0.959666
Monocytes	LAG_3	-0.00149508	0.0255606	-0.00089398	-0.00154375	-0.00156666	0.010036	0.490366	0.218855	0.945838	0.596613	0.903883	0.377505	0.661994	0.868306	0.999306	0.999326	0.968154	0.728045
Monocytes	CD294	0.0256037	0.0208426	0.341725	-0.0631524	0.181693	0.289076	0.142731	0.91636	0.002141	0.00929037	0.0968889	0.00322812	0.34104	0.964131	0.278546	0.999326	0.37913	0.0581061
Monocytes	CCR7	-0.0103296	-0.125819	0.0161226	-0.0115643	0.0945847	0.100595	0.0976181	0.183301	0.669219	0.171091	0.02057	0.00518719	0.302953	0.868306	0.950227	0.999326	0.220786	0.0737128
Monocytes	CCR10	-0.0662591	-0.224665	-0.116583	-0.0366176	-0.0203671	0.325787	0.0320541	0.658646	0.529951	0.375074	0.917953	0.0625559	0.144243	0.957697	0.917223	0.999326	0.968154	0.372415
Monocytes	HLA_DR	-0.0149532	0.0623918	-0.0352267	0.0052101	-0.0040096	-0.0202588	0.000510914	0.531465	0.159082	0.345505	0.881666	0.388074	0.00551787	0.886503	0.710828	0.999326	0.959879	0.732727
Monocytes	IgD	-0.0266618	-0.0446214	-0.0148748	0.00543667	-0.00770989	-0.00717873	7.1571e-07	0.483842	0.603266	0.39281	0.796642	0.782918	4.83104e-05	0.886503	0.918671	0.999326	0.912442	0.922657
Monocytes	PD_1	-0.00308543	0.0241661	-0.00577496	-9.81502e-05	-0.00112844	0.00956135	0.224	0.259464	0.705412	0.976811	0.938484	0.45571	0.436735	0.868306	0.951766	0.999326	0.981265	0.783706
Monocytes	CD127	-0.00500311	-0.0721965	-0.0259976	0.00261741	0.014655	0.0169599	0.186018	0.220185	0.261958	0.608743	0.548284	0.425243	0.406566	0.868306	0.776829	0.999326	0.850786	0.774382

## Sheet: GADA
Supplementary Data 1. LME results of marker expression in main PBMC subsets
LME results of marker expression in main PBMC subsets in GADA-first group
		Coefficent						P value						FDR
Cell type	Marker	age	sex	status	age*status	HLA-DR3/4	HLA-DR4	age	sex	status	age*status	HLA-DR3/4	HLA-DR4	age	sex	status	age*status	HLA-DR3/4	HLA-DR4
B_cells	ICOS	-0.000816448	0.000188679	8.69221e-05	-0.000590858	-0.00938435	-0.0149075	0.166494	0.972556	0.977556	0.453013	0.119934	0.0230695	0.38096	0.997297	0.98854	0.830166	0.604437	0.138601
B_cells	CD15s	-0.00268351	-0.00438715	-0.0106996	-0.000366825	-0.015537	-0.0443345	0.163625	0.758176	0.296169	0.887157	0.308104	0.0124456	0.38096	0.959716	0.58369	0.953478	0.704984	0.10501
B_cells	CD39	0.0226287	-0.0631466	-0.0788612	0.0121098	-0.308508	-0.236872	0.0443734	0.517353	0.181466	0.41664	0.00920348	0.0356935	0.154353	0.948299	0.450837	0.830166	0.177496	0.165478
B_cells	CCR6	-0.0320371	0.0298211	-0.138025	0.0340298	0.0591842	-0.167271	0.281249	0.826102	0.402913	0.414987	0.683613	0.285774	0.523704	0.959716	0.660809	0.830166	0.91192	0.525233
B_cells	CTLA_4	-0.000112859	-0.0348809	-0.00212933	-0.00139373	0.0136474	0.0591279	0.973349	0.207439	0.905708	0.760118	0.622727	0.054758	0.976967	0.783931	0.955239	0.946992	0.899531	0.212664
B_cells	CD16	0.0001092	-0.016959	-0.0168589	-0.00118867	0.0157671	0.113257	0.983899	0.512419	0.575167	0.875711	0.56556	0.00371026	0.983899	0.948299	0.768787	0.953478	0.853148	0.0589277
B_cells	CD45RO	0.00624029	0.00873078	-0.00349694	-0.00179184	0.0309238	0.0267572	1.38939e-05	0.334787	0.621066	0.319553	0.00678386	0.0155753	0.000781979	0.90743	0.794729	0.830166	0.152637	0.110666
B_cells	CD45RA	0.00380767	-0.123511	-0.0230844	-0.00494268	0.10035	0.270591	0.766328	0.225707	0.735243	0.775385	0.336867	0.0221412	0.874241	0.801855	0.8712	0.946992	0.721858	0.138601
B_cells	CD161	0.00214601	-0.00967026	0.00516853	-0.00142749	0.0115448	0.0172854	0.0922853	0.319151	0.442384	0.403358	0.256734	0.106544	0.241913	0.90743	0.678329	0.830166	0.657974	0.319633
B_cells	CCR4	0.00287528	0.000961318	-0.0106317	-0.000209051	0.010559	0.000536007	0.0346662	0.92378	0.139075	0.907777	0.324957	0.960217	0.129888	0.979325	0.424918	0.954433	0.719167	0.974656
B_cells	CD25	0.0141975	-0.00605451	-0.00825818	0.00155024	-0.0338617	-0.0225569	2.02735e-05	0.782382	0.61445	0.709155	0.159543	0.347035	0.000781979	0.959716	0.794729	0.946992	0.611142	0.5846
B_cells	CD27	0.0300022	0.0649885	-0.055491	0.00381667	0.100627	0.0612444	0.0148064	0.358787	0.395662	0.816987	0.189334	0.425602	0.078387	0.915675	0.660809	0.946992	0.636282	0.649555
B_cells	CD57	-0.0183115	-0.0468069	-0.0639876	0.0144513	-0.00192074	0.117704	0.0169962	0.152203	0.129102	0.174689	0.955736	0.0020779	0.0834358	0.730286	0.424918	0.683134	0.987549	0.0451037
B_cells	CXCR3	0.00122784	0.00641533	-0.0746809	0.00883499	0.040156	-0.0402018	0.84034	0.824617	0.0306207	0.303232	0.214357	0.231294	0.923862	0.959716	0.231781	0.830166	0.638172	0.473096
B_cells	CXCR5	-0.00540867	-0.101739	-0.293085	0.103442	0.0800094	-0.0671446	0.911259	0.667058	0.27646	0.131122	0.75003	0.798511	0.953644	0.959716	0.557047	0.641229	0.929591	0.917438
B_cells	CD28	-0.0173377	0.0112113	-0.0135276	0.0116434	0.0197269	0.128838	0.0829967	0.866445	0.798665	0.388311	0.778225	0.114717	0.223687	0.959716	0.908675	0.830166	0.929591	0.336668
B_cells	CD38	-0.0732579	-0.114363	0.16489	-0.0473305	0.110933	-0.0223208	0.0013008	0.582204	0.153958	0.108281	0.604345	0.917725	0.0219339	0.948299	0.424918	0.634287	0.891657	0.951856
B_cells	CD69	-0.0295604	0.00792769	-0.102017	0.00179894	0.161252	-0.0662733	0.160146	0.95313	0.365198	0.949575	0.269579	0.651937	0.38096	0.985997	0.637384	0.965597	0.673947	0.842216
B_cells	LAG_3	-0.000418307	-0.00173008	0.00315077	-0.000510029	0.000804706	0.00116417	0.350723	0.419162	0.205772	0.416191	0.720776	0.623387	0.599337	0.948299	0.470834	0.830166	0.926712	0.82507
B_cells	CD294	0.00263897	-0.0764215	0.0180975	-0.00419653	0.0684737	0.204521	0.726743	0.394758	0.648273	0.677585	0.453595	0.043084	0.853133	0.937684	0.817915	0.941469	0.804291	0.187624
B_cells	CCR7	-0.00867616	-0.0647457	-0.20534	0.0501518	-0.0704913	0.205205	0.473434	0.218304	0.00328273	0.00444663	0.209482	0.0009398	0.726291	0.787754	0.172988	0.30088	0.638172	0.028194
B_cells	CCR10	-0.000757684	-0.0119368	-0.00600272	0.000942537	-0.0179779	-0.0221893	0.80084	0.638478	0.706554	0.815845	0.498119	0.414826	0.897239	0.953847	0.855469	0.946992	0.823637	0.647416
B_cells	HLA_DR	-0.0170649	-0.254541	-0.121863	0.0197405	-0.137909	-0.218105	0.321772	0.0245049	0.196738	0.406493	0.188956	0.0573134	0.575355	0.276357	0.465959	0.830166	0.636282	0.217952
B_cells	IgD	-0.0651906	-0.271617	0.225289	0.00634427	-0.264554	0.0672911	0.000662753	0.00100586	0.0297487	0.805135	0.00251042	0.452478	0.0127817	0.139325	0.231781	0.946992	0.0847265	0.663962
B_cells	PD_1	0.00411725	-0.0132312	0.0323657	-0.00170803	-0.00688353	0.00733928	0.165561	0.494076	0.0452354	0.670797	0.732206	0.72336	0.38096	0.948299	0.290799	0.941469	0.928149	0.900033
B_cells	CD127	-0.00595007	-0.0623967	0.0123772	-0.00102774	-0.0570061	-0.0165213	0.0525256	0.00605004	0.451853	0.804684	0.0114705	0.390952	0.163011	0.148501	0.678329	0.946992	0.206468	0.620924
CD8_T_cells	ICOS	-0.00381102	0.00601781	-0.0209614	0.00296628	-0.00953655	0.00442248	0.148778	0.595514	0.154229	0.422834	0.431395	0.730411	0.365181	0.948299	0.424918	0.830166	0.804291	0.903289
CD8_T_cells	CD15s	0.0139794	-0.189898	0.0824471	-0.0203423	-0.0852744	0.269338	0.22774	0.0949557	0.179647	0.19229	0.436658	0.030423	0.445578	0.632915	0.450837	0.683134	0.804291	0.152799
CD8_T_cells	CD39	-0.0116304	-0.0554195	-0.158511	0.0282482	-0.175127	0.230289	0.530089	0.612486	0.11937	0.26989	0.160708	0.083964	0.762522	0.948299	0.424918	0.828072	0.611142	0.273214
CD8_T_cells	CCR6	-0.0329108	-0.440891	-0.186871	0.0461887	-0.112972	0.48672	0.184187	0.00502735	0.175129	0.185141	0.368563	0.00368838	0.390654	0.139325	0.450837	0.683134	0.76859	0.0589277
CD8_T_cells	CTLA_4	-0.00632999	-0.0784006	-0.0484145	0.00995252	-0.0183307	0.123513	0.219294	0.0405599	0.0839598	0.158745	0.596234	0.00604924	0.435364	0.405599	0.394326	0.680336	0.884523	0.0769943
CD8_T_cells	CD16	0.0292443	-0.400167	0.0991614	-0.0382695	-0.158292	0.531017	0.318942	0.127834	0.52289	0.33285	0.540307	0.0609658	0.575355	0.719067	0.734139	0.830166	0.843124	0.22549
CD8_T_cells	CD45RO	0.0283493	-0.161946	0.0738374	-0.0204871	-0.0767509	0.418831	0.142635	0.109127	0.48512	0.444308	0.451003	0.00154382	0.359919	0.632915	0.708012	0.830166	0.804291	0.0378938
CD8_T_cells	CD45RA	-0.0602443	-0.413802	-0.479161	0.0857246	-0.198791	0.663681	0.0862904	0.00748983	0.015646	0.0836537	0.21781	0.000231005	0.228416	0.158864	0.231781	0.634287	0.639225	0.0103952
CD8_T_cells	CCR4	0.0055852	-0.0618506	-0.019189	-0.00250756	0.0654163	0.0998791	0.531976	0.418769	0.685337	0.834743	0.409455	0.225714	0.762522	0.948299	0.843621	0.946992	0.804291	0.465212
CD8_T_cells	CD25	0.0136821	-0.0964531	0.0175707	-0.00637973	-0.0583909	0.233437	0.162018	0.0245651	0.745479	0.641505	0.195981	6.91112e-06	0.38096	0.276357	0.871339	0.927622	0.637528	0.000622
CD8_T_cells	CD27	-0.0827059	-0.0940053	-0.396264	0.115971	0.0539089	0.272891	0.0122254	0.614942	0.0268407	0.0111437	0.783289	0.202284	0.0673647	0.948299	0.231781	0.30088	0.929591	0.436934
CD8_T_cells	CD57	-0.0316101	-0.0826378	-0.178385	0.045409	-0.010444	0.217998	0.0265801	0.174701	0.0248597	0.0240317	0.871394	0.0022097	0.11041	0.757034	0.231781	0.474014	0.960312	0.0451037
CD8_T_cells	CXCR3	-0.0271498	-0.030913	-0.130338	0.0267946	0.160108	0.173573	0.0177532	0.523686	0.0400174	0.0932612	0.00284898	0.00233871	0.0850305	0.948299	0.272407	0.634287	0.0854693	0.0451037
CD8_T_cells	CXCR5	-0.0733009	-0.264376	-0.393791	0.123336	-0.0127983	-0.0293406	0.00599764	0.0437451	0.00796682	0.00123586	0.919109	0.825255	0.0425205	0.41648	0.231781	0.30088	0.973174	0.92456
CD8_T_cells	TIGIT	-0.000566676	0.0295101	-0.0287123	0.00695516	0.00848309	0.0234488	0.851505	0.0273046	0.0926921	0.107121	0.544741	0.117827	0.930795	0.29489	0.401687	0.634287	0.843124	0.33844
CD8_T_cells	CD28	-0.0707448	-0.188758	-0.302121	0.0904736	-0.0592166	0.412572	0.00350919	0.173852	0.0206407	0.00672636	0.66988	0.0148467	0.0311125	0.757034	0.231781	0.30088	0.911602	0.110666
CD8_T_cells	CD38	-0.137287	-0.365126	-0.624859	0.128417	-0.252643	0.579145	0.00500631	0.0783473	0.0205593	0.0580475	0.250389	0.0148904	0.0375474	0.604393	0.231781	0.634287	0.657974	0.110666
CD8_T_cells	CD69	-0.0356157	-0.0625376	-0.282309	0.0437452	-0.102193	0.135969	0.07094	0.458594	0.0113021	0.114681	0.258113	0.15746	0.19943	0.948299	0.231781	0.634287	0.657974	0.386493
CD8_T_cells	LAG_3	-0.000587966	-0.00741529	0.000828415	-0.000125651	-0.00224436	0.0198671	0.504763	0.0551659	0.865908	0.919366	0.581379	2.04721e-05	0.744732	0.480477	0.931455	0.954433	0.867251	0.0011055
CD8_T_cells	CD294	-0.0155306	-0.154929	-0.124746	0.0259999	-0.0230636	0.274625	0.20255	0.0688637	0.0618961	0.122159	0.763922	0.00856159	0.414986	0.546859	0.328237	0.634287	0.929591	0.0830845
CD8_T_cells	CCR7	-0.0793586	-0.294645	-0.261751	0.0860175	0.0150919	0.18552	0.00363804	0.0118146	0.0783924	0.0234322	0.901272	0.154163	0.0311125	0.177219	0.391962	0.474014	0.969496	0.386493
CD8_T_cells	CCR10	0.0133552	-0.0533659	0.0365179	-0.0127382	-0.00580887	0.130826	0.060101	0.329794	0.329081	0.18153	0.916818	0.0383501	0.176673	0.90743	0.600351	0.683134	0.973174	0.169747
CD8_T_cells	HLA_DR	-0.126765	-0.576557	-0.511351	0.147036	-0.161585	0.513063	0.00175543	0.00105635	0.0210302	0.00916257	0.369823	0.00890534	0.0249456	0.139325	0.231781	0.30088	0.76859	0.0830845
CD8_T_cells	IgD	-0.128912	-0.422725	-0.263739	0.124976	-0.231248	0.0973609	0.000155648	0.00331389	0.1437	0.00735665	0.122271	0.536354	0.0032327	0.139325	0.424918	0.30088	0.604437	0.750339
CD8_T_cells	PD_1	-0.000848145	0.00575153	-0.00464617	0.00433509	0.00818913	0.00614598	0.716578	0.569743	0.721308	0.191315	0.448917	0.591816	0.848579	0.948299	0.86557	0.683134	0.804291	0.804429
CD8_T_cells	CD127	0.00974186	-0.252878	-0.0321921	0.00937359	-0.0450737	0.279551	0.630138	0.00516019	0.775193	0.742444	0.629672	0.00627361	0.787672	0.139325	0.890648	0.946992	0.899531	0.0769943
NK_cells	ICOS	-0.00837428	-0.00188592	-0.0299047	0.00567377	-0.0291871	-0.00315633	0.00427465	0.91573	0.0539003	0.145695	0.142708	0.870598	0.0349502	0.977261	0.323402	0.641229	0.604437	0.926088
NK_cells	CD15s	0.00651361	0.0103432	0.0560445	-0.00876303	-0.0456777	-0.00723794	0.324985	0.797099	0.120008	0.333696	0.295935	0.868748	0.577277	0.959716	0.424918	0.830166	0.700409	0.926088
NK_cells	CD39	-0.0068941	0.00655849	0.00611343	-0.00246678	-0.0273466	-0.0135849	0.0464471	0.803859	0.73568	0.591799	0.333492	0.630948	0.157396	0.959716	0.8712	0.909366	0.720342	0.826971
NK_cells	CCR6	0.0143189	-0.125291	-0.0759838	0.00318067	-0.123343	-0.0092863	0.376083	0.153767	0.392162	0.887075	0.18144	0.919234	0.622959	0.730286	0.660809	0.953478	0.636217	0.951856
NK_cells	CTLA_4	-0.00299751	-0.0272586	-0.0732555	0.0122389	-0.0057233	0.0694778	0.605511	0.300506	0.0269627	0.13885	0.834278	0.0296282	0.786023	0.90743	0.231781	0.641229	0.936527	0.152799
NK_cells	CD16	0.0138705	-0.127537	-0.180966	0.0491915	-0.00891725	0.270256	0.770602	0.536066	0.495705	0.464364	0.967626	0.249024	0.874241	0.948299	0.715724	0.830166	0.987549	0.494387
NK_cells	CD45RO	0.0294029	-0.00957441	-0.0400803	0.00132999	0.0668495	0.196439	8.87128e-05	0.752861	0.308168	0.893226	0.0429104	3.47701e-07	0.00232576	0.959716	0.590109	0.953478	0.341943	9.38794e-05
NK_cells	CD45RA	-0.00805501	0.0443427	-0.0506901	-0.0148323	0.223812	0.11401	0.58337	0.76992	0.512619	0.451491	0.171202	0.475702	0.779752	0.959716	0.732313	0.830166	0.616327	0.683188
NK_cells	CD161	0.0092406	-0.0063868	0.00683015	-0.0117845	0.193903	0.0221176	0.496798	0.934175	0.92618	0.528725	0.0355056	0.794722	0.743508	0.979325	0.969258	0.870462	0.341943	0.917438
NK_cells	CCR4	-0.00798186	0.0351144	-0.0791105	0.00730253	0.0766885	0.0683951	0.235354	0.460129	0.0308601	0.422538	0.14124	0.193328	0.453898	0.948299	0.231781	0.830166	0.604437	0.436586
NK_cells	CD25	0.0047051	-0.0267929	0.0115673	-0.00303067	-0.0304811	0.0220946	0.182021	0.164378	0.546368	0.532507	0.137598	0.287906	0.390654	0.752239	0.737596	0.871375	0.604437	0.525233
NK_cells	CD27	-0.0220688	0.0247864	-0.0196708	0.0271459	0.0852752	0.021083	0.185127	0.7954	0.826482	0.235546	0.407741	0.840299	0.390654	0.959716	0.912762	0.755822	0.804291	0.9255
NK_cells	CD57	0.0899194	-0.233554	-0.277758	0.0247709	0.0546456	0.293244	0.0716472	0.399384	0.302807	0.715426	0.849347	0.337247	0.19943	0.937684	0.588186	0.946992	0.943719	0.576309
NK_cells	CXCR3	-0.00818913	-0.0499215	-0.19402	0.0371912	0.0576393	0.0366104	0.637773	0.676349	0.0413655	0.119758	0.645954	0.775808	0.789339	0.959716	0.272407	0.634287	0.903666	0.913413
NK_cells	CXCR5	-0.0149121	0.0138301	-0.0616306	0.0188068	-0.00839526	-0.0562753	0.0061808	0.70337	0.0326797	0.0108765	0.825063	0.167299	0.0425205	0.959716	0.238474	0.30088	0.932079	0.40331
NK_cells	TIGIT	0.0165098	0.324657	-0.127042	0.00394047	0.127727	-0.0969113	0.185199	0.00238649	0.0601375	0.815015	0.156755	0.285165	0.390654	0.139325	0.328237	0.946992	0.611142	0.525233
NK_cells	CD28	-0.034003	0.0338308	-0.193	0.0495899	-0.0542926	-0.0499109	0.0486787	0.810605	0.0357625	0.033667	0.711672	0.739045	0.158353	0.959716	0.254102	0.48771	0.919384	0.903289
NK_cells	CD38	-0.105941	0.0463741	-0.122876	0.0179582	0.0354868	-0.16839	6.40589e-08	0.744724	0.176388	0.4336	0.809933	0.279105	1.72959e-05	0.959716	0.450837	0.830166	0.932079	0.525233
NK_cells	CD69	-0.0369167	-0.0427558	-0.162983	0.00155712	-0.0996457	-0.159572	0.044591	0.585014	0.109509	0.951292	0.235456	0.0755193	0.154353	0.948299	0.424918	0.965597	0.657974	0.254878
NK_cells	LAG_3	-0.00200441	-0.00419916	-0.00495464	0.00181149	-0.00302171	-0.00200339	0.233196	0.562068	0.595349	0.443405	0.695761	0.806901	0.45297	0.948299	0.784118	0.830166	0.91192	0.918816
NK_cells	CD294	-0.00420766	0.0373113	0.0392745	-0.0132682	0.0947341	0.0153249	0.640241	0.686011	0.408792	0.273643	0.328074	0.873168	0.789339	0.959716	0.664903	0.830154	0.720163	0.926088
NK_cells	CCR7	-0.0511273	-0.138225	-0.0798816	0.0286863	-0.113249	-0.225747	0.00825436	0.093023	0.446895	0.281534	0.195274	0.016774	0.0495262	0.632915	0.678329	0.830166	0.637528	0.113684
NK_cells	CCR10	-0.00117919	-0.000377209	0.0042097	0.00114587	-0.0178192	-0.0049633	0.619928	0.978829	0.743358	0.72504	0.251961	0.749821	0.787672	0.997297	0.871339	0.946992	0.657974	0.903802
NK_cells	HLA_DR	-0.0153592	0.0310454	0.0756765	0.00221693	-0.0440387	0.00395876	0.0601998	0.374531	0.0956813	0.845278	0.239259	0.920127	0.176673	0.936328	0.403656	0.946992	0.657974	0.951856
NK_cells	IgD	-0.0186539	0.00863513	0.0864652	0.0012896	-0.10985	-0.0302878	0.0242293	0.805512	0.0593401	0.910168	0.0045693	0.446892	0.10384	0.959716	0.328237	0.954433	0.123371	0.662972
NK_cells	PD_1	-0.00100956	0.0355605	-0.0150461	0.0028952	0.0588001	0.0161477	0.82466	0.417087	0.533375	0.636794	0.212371	0.71721	0.916289	0.948299	0.734139	0.927622	0.638172	0.896512
NK_cells	CD127	0.00515517	0.0359044	-0.0334311	0.000293263	0.180387	0.0934743	0.810534	0.803591	0.772152	0.992003	0.250753	0.551842	0.904315	0.959716	0.890648	0.993516	0.657974	0.768027
CD4_T_cells	ICOS	-3.72606e-05	-0.00132924	0.00418139	-0.000609808	-0.00187381	-0.000808611	0.933497	0.576293	0.0916348	0.32656	0.46073	0.756796	0.954713	0.948299	0.401687	0.830166	0.804291	0.904137
CD4_T_cells	CD15s	0.010754	-0.429503	0.393895	-0.0583514	-0.0153501	-0.0628256	0.634809	0.192466	0.00155941	0.0572904	0.961617	0.845347	0.789339	0.77561	0.140347	0.634287	0.987549	0.9255
CD4_T_cells	CD39	0.00586304	-0.0140237	-0.0198643	-0.00363869	-0.0494639	-0.0284368	0.0795567	0.64407	0.257487	0.412839	0.137497	0.380135	0.219187	0.953847	0.547412	0.830166	0.604437	0.609702
CD4_T_cells	CCR6	-0.00868157	0.00372321	-0.00332482	-0.00201925	-0.0116112	-0.0216221	0.0179509	0.873623	0.862748	0.678967	0.638688	0.401392	0.0850305	0.959716	0.931455	0.941469	0.901806	0.630092
CD4_T_cells	CTLA_4	-0.00109257	-0.0110045	0.0325205	-0.00972208	0.0406203	-0.00148832	0.780484	0.797152	0.119408	0.0684397	0.3673	0.973246	0.881718	0.959716	0.424918	0.634287	0.76859	0.980509
CD4_T_cells	CD16	-0.00293614	0.010548	-0.0176208	0.00187208	0.019732	0.106673	0.61001	0.671881	0.583044	0.817517	0.458713	0.000341009	0.786023	0.959716	0.775477	0.946992	0.804291	0.0131532
CD4_T_cells	CD45RO	0.00765632	0.0364161	-0.00730469	-0.000679333	0.0508255	0.0218355	6.06134e-05	0.00810714	0.448631	0.780344	0.00146086	0.0824496	0.0020457	0.158864	0.678329	0.946992	0.066204	0.273214
CD4_T_cells	CD45RA	-0.00200772	-0.00966102	0.0367456	-0.012225	0.324018	0.295373	0.885066	0.939874	0.617126	0.513143	0.0305553	0.0467203	0.937129	0.979325	0.794729	0.866146	0.329998	0.197171
CD4_T_cells	CD161	0.00128789	0.00722558	0.00757418	-0.00213658	0.0166677	0.0088076	0.199945	0.34625	0.158318	0.117607	0.0515664	0.284091	0.414986	0.915675	0.431776	0.634287	0.366393	0.525233
CD4_T_cells	CCR4	-0.000220743	-0.00664747	-0.00421734	0.000986282	-0.0103133	-0.0100664	0.929117	0.594904	0.757245	0.77518	0.4409	0.470856	0.954511	0.948299	0.877494	0.946992	0.804291	0.679846
CD4_T_cells	CD25	-0.000354769	-0.00138748	0.00298217	-0.000683079	0.00383606	0.00501174	0.620562	0.695451	0.450344	0.494319	0.317794	0.216095	0.787672	0.959716	0.678329	0.850103	0.719167	0.455697
CD4_T_cells	CD27	-0.010987	0.0443395	0.0188503	0.003528	0.0359952	0.0955017	0.0504626	0.152923	0.534683	0.6459	0.258428	0.0135222	0.160293	0.730286	0.734139	0.927622	0.657974	0.110636
CD4_T_cells	CD57	-0.0170832	0.0291815	-0.0699207	0.0135097	0.0613485	0.0677604	0.0241255	0.572484	0.0830001	0.183448	0.274185	0.240679	0.10384	0.948299	0.394326	0.683134	0.679174	0.481357
CD4_T_cells	CXCR3	-0.04688	0.0365041	-0.0967414	0.0423688	-0.198848	-0.110179	0.309111	0.860456	0.705255	0.513272	0.381205	0.638543	0.563919	0.959716	0.855469	0.866146	0.774785	0.832883
CD4_T_cells	CXCR5	-0.0059737	0.00822247	-0.0120727	0.00532554	-0.0139345	-0.0127886	0.00800756	0.498799	0.31317	0.0819586	0.28876	0.343908	0.0491373	0.948299	0.595464	0.634287	0.700409	0.583994
CD4_T_cells	TIGIT	0.0038901	-0.00859594	0.0772761	-0.0117541	0.00806921	-0.0229427	0.553597	0.874408	0.0302224	0.1874	0.886361	0.691741	0.762522	0.959716	0.231781	0.683134	0.961848	0.877188
CD4_T_cells	CD28	-0.0147894	0.0230111	-0.0266509	0.012899	0.00602761	0.111514	0.0153749	0.582638	0.403828	0.114349	0.889709	0.0284228	0.0798313	0.948299	0.660809	0.634287	0.961848	0.152799
CD4_T_cells	CD38	-0.0230249	-0.107833	0.211967	-0.0426747	-0.0058991	0.149997	0.386707	0.53819	0.141224	0.240743	0.97416	0.431031	0.628982	0.948299	0.424918	0.755822	0.987549	0.649555
CD4_T_cells	CD69	-0.0121838	-0.0799915	0.0971942	-0.0209799	-0.00569386	0.127688	0.452083	0.510018	0.262647	0.339775	0.963749	0.330891	0.6975	0.948299	0.5481	0.830166	0.987549	0.572696
CD4_T_cells	LAG_3	-0.000938169	-0.00291905	0.00413968	-0.000418276	0.00176621	0.004746	0.169278	0.387953	0.269697	0.657913	0.61933	0.213785	0.384075	0.937684	0.5481	0.939875	0.899531	0.454504
CD4_T_cells	CD294	0.00222499	-0.0116388	0.0642535	-0.0131586	0.125012	0.104382	0.770627	0.86768	0.115516	0.202701	0.104407	0.173297	0.874241	0.959716	0.424918	0.710769	0.604437	0.413759
CD4_T_cells	CCR7	-0.0260768	0.0143455	-0.0729825	0.00314539	-0.0615399	0.0831205	0.0167911	0.890267	0.196163	0.825176	0.568765	0.451164	0.0834358	0.96535	0.465959	0.946992	0.853148	0.663962
CD4_T_cells	CCR10	-0.00219303	-0.0226581	0.0303926	-0.00574291	0.0260081	-0.00636086	0.539904	0.605603	0.109361	0.23185	0.562335	0.887518	0.762522	0.948299	0.424918	0.754211	0.853148	0.936054
CD4_T_cells	HLA_DR	-0.0342269	-0.145204	-0.054342	0.0170429	-0.0217767	-0.0128088	0.0422036	0.0462756	0.556646	0.466577	0.775984	0.874639	0.149934	0.41648	0.747733	0.830166	0.929591	0.926088
CD4_T_cells	IgD	-0.0285214	-0.0785512	0.00966311	0.00765269	-0.0906774	-0.0414143	0.0036874	0.0591871	0.854908	0.567564	0.0418572	0.374351	0.0311125	0.484258	0.930746	0.892919	0.341943	0.609702
CD4_T_cells	PD_1	-0.00103221	-0.00411669	0.0096634	-0.00200886	0.00490169	0.00572984	0.381584	0.519779	0.136187	0.219561	0.470659	0.418668	0.628217	0.948299	0.424918	0.732838	0.804291	0.649555
CD4_T_cells	CD127	-0.00370648	-0.0149749	-0.00327349	-0.000845454	-0.00344537	-0.00906405	0.148164	0.17652	0.817283	0.813561	0.76923	0.467826	0.365181	0.757034	0.911844	0.946992	0.929591	0.679103
Monocytes	ICOS	-0.00720664	0.0036837	-0.0207829	0.00150448	0.00697323	-2.18197e-05	0.0023573	0.80346	0.0935254	0.627687	0.655139	0.998913	0.0303081	0.959716	0.401687	0.927622	0.905178	0.998913
Monocytes	CD15s	-0.12922	-0.117502	-0.0284268	-0.0620185	0.649137	0.591169	0.0492654	0.821522	0.933965	0.477525	0.245661	0.296977	0.158353	0.959716	0.973632	0.837219	0.657974	0.533884
Monocytes	CD39	-0.00515027	0.014459	0.012184	0.000645251	0.00235646	0.0239406	0.166026	0.611438	0.53565	0.896975	0.936278	0.43406	0.38096	0.948299	0.734139	0.953478	0.983638	0.649555
Monocytes	CCR6	-0.0109084	0.0230917	0.0259924	-0.00314533	-0.00256288	0.0183463	0.419132	0.737246	0.725307	0.866539	0.971948	0.809843	0.66568	0.959716	0.866518	0.953478	0.987549	0.918816
Monocytes	CD16	-0.00694632	0.0592316	-0.0177826	0.00223482	0.0280668	0.0827763	0.400888	0.315154	0.687394	0.84185	0.641284	0.19757	0.644284	0.90743	0.843621	0.946992	0.901806	0.436586
Monocytes	CD45RO	0.00246443	0.0723237	-0.12654	0.0229738	-0.0496117	-0.0978659	0.863528	0.324551	0.113284	0.253102	0.517811	0.233584	0.93617	0.90743	0.424918	0.785489	0.825198	0.473096
Monocytes	CD45RA	-0.0417377	0.18696	-0.204006	0.038664	0.196786	-0.192692	0.0369161	0.307573	0.0533339	0.146222	0.298307	0.315592	0.134694	0.90743	0.323402	0.641229	0.700409	0.553311
Monocytes	CD161	-7.60394e-05	0.00899274	0.00270085	-0.000856253	0.00123809	-0.00132895	0.94801	0.213507	0.668934	0.592772	0.865894	0.861019	0.962266	0.787754	0.835664	0.909366	0.958161	0.926088
Monocytes	CCR4	-0.00659837	0.0111113	-0.0368399	0.00857163	-0.0156533	-0.00387446	0.384851	0.734565	0.384182	0.42335	0.654725	0.916853	0.628982	0.959716	0.656513	0.830166	0.905178	0.951856
Monocytes	CD25	-0.0174397	-0.0582915	-0.00161439	-0.0118341	-0.246701	0.23853	0.34246	0.55705	0.987121	0.640606	0.0397376	0.0490147	0.592719	0.948299	0.994487	0.927622	0.341943	0.200957
Monocytes	CD27	-0.0133202	0.0785286	0.00578992	0.00513147	0.0677254	0.119632	0.0531732	0.104156	0.873846	0.579325	0.167489	0.0294429	0.163145	0.632915	0.936263	0.898953	0.611655	0.152799
Monocytes	CD57	-0.00661338	0.0138078	-0.0382577	0.0114084	-0.0329703	0.0499301	0.498523	0.743653	0.48258	0.408312	0.465367	0.29858	0.743508	0.959716	0.708012	0.830166	0.804291	0.533884
Monocytes	CXCR3	-0.00193834	0.00692111	-0.00853449	0.000521885	0.011746	0.00309837	0.203753	0.544299	0.293235	0.799029	0.331147	0.798037	0.414986	0.948299	0.58369	0.946992	0.720342	0.917438
Monocytes	CXCR5	-0.0221222	0.0189741	-0.0207499	0.00464237	-0.127479	-0.141515	0.00454722	0.813133	0.599665	0.644188	0.143274	0.111537	0.0350786	0.959716	0.785969	0.927622	0.604437	0.330935
Monocytes	CD28	-0.033911	0.0435013	-0.0688907	0.0272871	0.029258	0.196654	0.00325923	0.638064	0.244107	0.0718354	0.75973	0.0640259	0.0311125	0.953847	0.523087	0.634287	0.929591	0.22746
Monocytes	CD38	-0.0102836	-0.114042	-0.0743426	0.0553511	0.0438863	0.267195	0.570746	0.504647	0.4386	0.0263201	0.801628	0.15173	0.774379	0.948299	0.678329	0.474014	0.932079	0.386483
Monocytes	CD69	-0.0181333	-0.122803	-0.00724009	0.0317704	-0.134953	0.116522	0.335603	0.444964	0.941968	0.21192	0.418756	0.491592	0.588394	0.948299	0.974449	0.724283	0.804291	0.694921
Monocytes	LAG_3	-0.00260398	-0.00894767	-0.00621901	0.000959382	0.0016704	0.00768728	0.00248405	0.146852	0.163114	0.393473	0.784781	0.234796	0.030486	0.730286	0.436047	0.830166	0.929591	0.473096
Monocytes	CD294	-0.0302435	-0.0992131	-0.288359	0.0524181	-0.147131	-0.0962287	0.0836756	0.440461	0.00276928	0.0284777	0.280329	0.482693	0.223687	0.948299	0.172988	0.474014	0.688081	0.689561
Monocytes	CCR7	-0.0521202	-0.011343	-0.119408	0.0198899	0.143329	0.205795	5.82142e-06	0.845347	0.0406096	0.172913	0.0398307	0.00767273	0.000523928	0.959716	0.272407	0.683134	0.341943	0.0830845
Monocytes	CCR10	-0.0972448	-0.128108	-0.102375	-0.00428194	0.210427	0.295667	0.00771909	0.617519	0.58827	0.928783	0.436617	0.291722	0.0484687	0.948299	0.778592	0.957142	0.804291	0.528623
Monocytes	HLA_DR	-0.0209698	0.0108527	0.00584436	0.00592909	-0.0601136	-0.0471185	0.00582167	0.794542	0.883738	0.558664	0.190885	0.31347	0.0424825	0.959716	0.940943	0.892541	0.636282	0.553182
Monocytes	IgD	-0.0166507	0.00821975	0.086317	-0.00182827	-0.132366	-0.108001	0.144516	0.866636	0.174338	0.908767	0.0135628	0.0551351	0.36129	0.959716	0.450837	0.954433	0.215409	0.212664
Monocytes	PD_1	-0.00193817	0.00150593	-0.000913222	-0.000374009	0.00895667	0.0115119	0.0309047	0.717154	0.85131	0.761678	0.0614268	0.0248424	0.119204	0.959716	0.930582	0.946992	0.425263	0.139739
Monocytes	CD127	-0.00531556	0.00597131	-0.0505803	-0.000333871	0.0422938	0.00575952	0.114492	0.840363	0.00571523	0.940547	0.186456	0.85383	0.297239	0.959716	0.220445	0.961923	0.636282	0.9255

## Sheet: all samples
Supplementary Data 1. LME results of marker expression in main PBMC subsets
LME results of marker expression in main PBMC subsets in all samples analysis
		Coefficent						P value						FDR
Cell type	Marker	age	sex	status	age*status	HLA-DR3/4	HLA-DR4	age	sex	status	age*status	HLA-DR3/4	HLA-DR4	age	sex	status	age*status	HLA-DR3/4	HLA-DR4
B_cells	ICOS	-0.00243323	0.00577454	-0.0045983	0.00054385	0.00171914	0.000505566	4.77789e-07	0.206861	0.107683	0.368542	0.635634	0.881674	7.16684e-06	0.958736	0.642138	0.877705	0.95926	0.935543
B_cells	CD15s	-0.00351519	0.00211317	-0.00623722	-1.9412e-05	0.00289193	0.00210691	0.0034748	0.810397	0.398938	0.990116	0.728486	0.793704	0.0144338	0.970004	0.815128	0.998183	0.981828	0.894842
B_cells	CD39	0.0287103	0.0989617	-0.0218016	0.00237839	-0.0554159	-0.0109735	6.55913e-06	0.0827739	0.565837	0.767806	0.239337	0.804298	7.37902e-05	0.958736	0.893426	0.947112	0.788249	0.894842
B_cells	CCR6	-0.0416269	-0.0633264	-0.110176	0.0385898	0.0104383	0.0219123	0.0135526	0.513914	0.299101	0.0875348	0.920144	0.830259	0.04574	0.958736	0.815128	0.742738	0.990092	0.907571
B_cells	CTLA_4	0.000666487	-0.00563149	0.00530573	-0.00133691	0.0182473	0.0248933	0.71596	0.742062	0.638211	0.57684	0.204027	0.0631839	0.782629	0.970004	0.938552	0.939327	0.78696	0.270788
B_cells	CD16	0.00393678	-0.00886612	-0.0101647	-0.00061315	0.0179713	0.0377723	0.103535	0.671881	0.494621	0.845994	0.328146	0.0292672	0.211776	0.970004	0.888458	0.966581	0.788249	0.213571
B_cells	CD45RO	0.00489458	-0.00976917	-0.00138055	-0.00141085	-0.000689057	0.00258097	8.83214e-09	0.301555	0.778485	0.177174	0.918109	0.67317	2.16789e-07	0.958736	0.982073	0.742738	0.990092	0.837584
B_cells	CD45RA	0.00618612	-0.0460771	0.00390627	-0.00591236	0.0363307	0.0843167	0.343655	0.492057	0.922321	0.487296	0.485018	0.0831164	0.50155	0.958736	0.982073	0.920375	0.851075	0.302572
B_cells	CD161	0.000962419	-0.00925047	0.00126472	-0.000371348	0.00503784	0.00681315	0.214613	0.122228	0.792721	0.716187	0.359091	0.198956	0.359765	0.958736	0.982073	0.947112	0.788249	0.44565
B_cells	CCR4	0.00600903	-0.0082555	0.000647482	-0.00150598	0.000960215	0.00931088	3.14987e-08	0.299103	0.919579	0.269523	0.896479	0.189714	7.0872e-07	0.958736	0.982073	0.799683	0.990092	0.440884
B_cells	CD25	0.0121647	0.00394494	0.0091411	-0.00288764	-0.00721994	-0.00716785	9.93999e-10	0.769196	0.433823	0.244559	0.576876	0.568468	2.982e-08	0.970004	0.836658	0.778393	0.921636	0.776673
B_cells	CD27	0.0270534	0.00183282	-0.00764037	0.00094834	0.0254701	0.0717657	7.56994e-06	0.96636	0.833678	0.902241	0.537158	0.072808	7.56994e-05	0.98732	0.982073	0.977832	0.894498	0.284901
B_cells	CD57	-0.00354368	0.0275303	-0.0212373	0.00457639	0.0189438	0.0365209	0.312022	0.401522	0.325433	0.318161	0.483907	0.15229	0.470648	0.958736	0.815128	0.839634	0.851075	0.409067
B_cells	CXCR3	0.00234256	-0.0158196	-0.00327448	0.00172339	0.0197813	0.0158739	0.492319	0.402348	0.880241	0.708644	0.338689	0.435922	0.624512	0.958736	0.982073	0.947112	0.788249	0.688108
B_cells	CXCR5	0.0332943	-0.247281	-0.171917	0.0491508	-0.0461244	0.0851609	0.231576	0.14258	0.328661	0.188724	0.79322	0.621009	0.37666	0.958736	0.815128	0.742738	0.990092	0.807606
B_cells	CD28	-0.00147412	0.0800955	0.0172961	0.00165643	0.0821248	0.0927962	0.758679	0.277598	0.553954	0.789446	0.0520155	0.0153343	0.819373	0.958736	0.889499	0.953631	0.764775	0.153343
B_cells	CD38	-0.0821188	0.0375692	0.0360878	-0.0119044	0.162107	-0.0106711	9.01421e-11	0.673994	0.623065	0.445188	0.0583509	0.894788	3.0423e-09	0.970004	0.929434	0.90434	0.764775	0.935543
B_cells	CD69	-0.0351214	-0.0891284	-0.0994789	0.012927	0.0591283	-0.0498987	0.00135834	0.23922	0.141466	0.366787	0.427726	0.485538	0.00719119	0.958736	0.720677	0.877705	0.818739	0.720303
B_cells	LAG_3	-0.000965136	-0.0014558	0.000905319	-4.01131e-05	0.00373181	0.00340336	0.0607704	0.727571	0.775232	0.952459	0.323041	0.343306	0.139051	0.970004	0.982073	0.991556	0.788249	0.60596
B_cells	CD294	0.00441849	0.0568187	0.0151765	-0.00445971	0.0108168	0.0390439	0.279585	0.33484	0.541541	0.398568	0.761089	0.224094	0.43074	0.958736	0.888458	0.896778	0.988247	0.486004
B_cells	CCR7	0.00978213	-0.0255484	-0.141167	0.0214171	-0.0145973	0.0839556	0.169938	0.516657	0.00216934	0.0270295	0.729466	0.0517863	0.307941	0.958736	0.0836746	0.540413	0.981828	0.237
B_cells	CCR10	0.000303044	0.00360961	0.00192803	-0.000230772	-0.00269157	-0.00420277	0.852288	0.796701	0.847966	0.913912	0.827576	0.716892	0.8954	0.970004	0.982073	0.977832	0.990092	0.871895
B_cells	HLA_DR	0.000672364	-0.0489807	-0.044587	0.000635449	-0.00310688	-0.118068	0.934775	0.597397	0.376231	0.952568	0.963212	0.0590235	0.956436	0.970004	0.815128	0.991556	0.990092	0.264953
B_cells	IgD	-0.0451109	-0.0489696	0.00192533	0.017156	-0.137663	-0.028097	9.48781e-06	0.369977	0.975606	0.200372	0.0239776	0.633099	9.14896e-05	0.958736	0.982073	0.742738	0.599193	0.810126
B_cells	PD_1	-0.000761512	-0.0157123	0.00503738	0.00189331	-0.0152568	-0.00880567	0.59998	0.112971	0.580037	0.327606	0.121518	0.353536	0.7074	0.958736	0.894649	0.839634	0.764775	0.60596
B_cells	CD127	-0.00133816	-0.0391455	0.0343784	-0.00163988	-0.030826	0.00532778	0.681223	0.11115	0.0918782	0.703368	0.177566	0.809021	0.754417	0.958736	0.63606	0.947112	0.764775	0.894842
CD8_T_cells	ICOS	-0.00502684	0.0101315	-0.0157573	0.00218862	0.0162013	0.0128288	0.0029667	0.407851	0.130961	0.321813	0.171748	0.255927	0.0127144	0.958736	0.70719	0.839634	0.764775	0.531541
CD8_T_cells	CD15s	0.0138997	-0.0517282	0.0313751	-0.0145179	0.0190324	0.0551748	0.0212456	0.26807	0.399	0.0672694	0.661085	0.181755	0.0644529	0.958736	0.815128	0.742738	0.964827	0.440884
CD8_T_cells	CD39	0.0224866	0.108697	-0.0514512	-0.00126389	-0.0335676	0.0454456	0.0227763	0.174579	0.3971	0.92183	0.642794	0.506292	0.0675781	0.958736	0.815128	0.977832	0.95926	0.738913
CD8_T_cells	CCR6	0.00324562	-0.0405744	-0.0173415	0.00168724	-0.00350804	0.0613171	0.804584	0.717418	0.830654	0.921907	0.971808	0.510776	0.850819	0.970004	0.982073	0.977832	0.990092	0.741449
CD8_T_cells	CTLA_4	0.00344563	0.000436597	-0.0125043	0.000100951	-0.0033192	0.014709	0.192443	0.987015	0.440293	0.976564	0.875608	0.452661	0.339605	0.993829	0.837177	0.997837	0.990092	0.698391
CD8_T_cells	CD16	0.0210384	-0.0733635	0.018913	-0.0127511	-0.00539347	0.120418	0.0966457	0.515655	0.80788	0.440386	0.955592	0.185263	0.203651	0.958736	0.982073	0.90434	0.990092	0.440884
CD8_T_cells	CD45RO	0.0302779	0.0171297	0.0377619	-0.0186888	-0.0350225	0.0304667	0.00161311	0.841344	0.516674	0.131912	0.63159	0.654767	0.00781658	0.970004	0.888458	0.742738	0.95926	0.826107
CD8_T_cells	CD45RA	0.0110577	0.0340897	-0.144785	0.0170342	-0.0643618	0.0698628	0.554096	0.844262	0.209686	0.486028	0.65676	0.606711	0.668887	0.970004	0.782226	0.920375	0.963723	0.804576
CD8_T_cells	CCR4	0.0160147	-0.0657914	-0.00136535	-0.00869852	0.0424045	0.0876048	0.00244077	0.0820019	0.966494	0.208511	0.239643	0.0129507	0.0106292	0.958736	0.982073	0.760784	0.788249	0.141311
CD8_T_cells	CD25	0.0127248	0.0201208	0.0131413	-0.00712225	-0.0225061	0.00951234	0.00894312	0.657924	0.657333	0.258393	0.551122	0.786217	0.0321952	0.970004	0.94061	0.783888	0.907334	0.894842
CD8_T_cells	CD27	-0.0194107	-0.119728	-0.183923	0.050562	0.00718002	0.117632	0.203314	0.370445	0.0519409	0.012225	0.950679	0.280239	0.349648	0.958736	0.591489	0.534259	0.990092	0.560478
CD8_T_cells	CD57	0.0106021	0.0446903	-0.0572185	0.014547	-0.00458361	0.0442548	0.194045	0.515785	0.256918	0.174939	0.940354	0.442634	0.340209	0.958736	0.815128	0.742738	0.990092	0.688108
CD8_T_cells	CXCR3	-0.00518264	-0.0546442	-0.0543873	0.00965868	0.0473627	0.0739297	0.328627	0.121249	0.103654	0.1726	0.183161	0.0327057	0.487524	0.958736	0.63606	0.742738	0.764775	0.222828
CD8_T_cells	CXCR5	-0.000253983	-0.102033	-0.115554	0.0275974	-0.00481328	-0.0073684	0.985794	0.29336	0.19729	0.147096	0.960398	0.937138	0.996871	0.958736	0.782226	0.742738	0.990092	0.958437
CD8_T_cells	TIGIT	0.00201403	0.0102998	-0.0226981	0.00407485	0.0116108	0.0231249	0.236063	0.448964	0.0322944	0.069541	0.35351	0.0517888	0.379386	0.958736	0.463251	0.742738	0.788249	0.237
CD8_T_cells	CD28	-0.00517205	-0.0126254	-0.0779064	0.0143811	0.0956779	0.123146	0.613336	0.896651	0.217301	0.283051	0.235859	0.101	0.714918	0.98326	0.782226	0.830693	0.788249	0.332561
CD8_T_cells	CD38	-0.0244373	-0.0898825	-0.326168	0.0286341	0.0279938	0.144461	0.263726	0.612401	0.0169586	0.319234	0.86262	0.344774	0.413988	0.970004	0.327058	0.839634	0.990092	0.60596
CD8_T_cells	CD69	0.00387703	-0.0230419	-0.195387	0.0177596	0.00202232	0.0325099	0.681769	0.717131	0.00120648	0.159085	0.974854	0.59941	0.754417	0.970004	0.0651497	0.742738	0.990092	0.804576
CD8_T_cells	LAG_3	-0.000374341	-0.00042496	-0.000405284	-0.00037135	0.0038229	0.00764677	0.605364	0.937381	0.928353	0.69792	0.457567	0.122793	0.710644	0.98326	0.982073	0.947112	0.836584	0.368378
CD8_T_cells	CD294	0.0103239	0.0582372	-0.0220519	0.000575661	-0.00346146	0.0300075	0.12131	0.403135	0.588317	0.94691	0.948663	0.544735	0.235638	0.958736	0.894649	0.991556	0.990092	0.754248
CD8_T_cells	CCR7	-0.0215469	-0.0762333	-0.0888224	0.0225692	0.0826555	0.0594792	0.0697329	0.390722	0.228322	0.149684	0.32898	0.460094	0.154142	0.958736	0.790346	0.742738	0.788249	0.698522
CD8_T_cells	CCR10	0.00742045	-0.0194026	0.00387726	-0.00529962	-0.00872646	0.00982941	0.0226887	0.479734	0.845999	0.212328	0.719974	0.667412	0.0675781	0.958736	0.982073	0.764382	0.981828	0.837011
CD8_T_cells	HLA_DR	0.0148721	-0.161964	-0.156583	0.00479291	0.0246775	0.0351763	0.438517	0.368984	0.186441	0.848443	0.868323	0.800849	0.58325	0.958736	0.782226	0.966581	0.990092	0.894842
CD8_T_cells	IgD	-0.0322593	-0.0842379	-0.105515	0.0304954	-0.0299612	-0.0273185	0.0551623	0.531169	0.309643	0.167205	0.807675	0.81467	0.130647	0.958736	0.815128	0.742738	0.990092	0.894842
CD8_T_cells	PD_1	-0.000894088	-0.00384716	-0.00617508	0.00326478	-0.00186003	0.0114817	0.542266	0.700763	0.501369	0.0953048	0.852868	0.235714	0.659512	0.970004	0.888458	0.742738	0.990092	0.501123
CD8_T_cells	CD127	0.00171432	-0.108309	-0.00166565	0.00901033	-0.0175519	0.0568342	0.863498	0.212775	0.978436	0.491308	0.816451	0.423484	0.899065	0.958736	0.982073	0.920375	0.990092	0.672592
NK_cells	ICOS	-0.00361983	0.011864	-0.00733667	-0.000683264	0.0210766	0.00401718	0.0447788	0.502917	0.505673	0.770148	0.139123	0.760753	0.112157	0.958736	0.888458	0.947112	0.764775	0.893058
NK_cells	CD15s	0.00356975	0.000136109	0.0760564	-0.0128291	-0.0197411	0.0269395	0.353635	0.995446	0.00203	0.0135456	0.422052	0.270111	0.510595	0.995446	0.0836746	0.534259	0.818739	0.550079
NK_cells	CD39	-0.00832308	0.026276	-0.00471869	-0.0034869	0.0204617	0.0111106	0.00233666	0.180401	0.778911	0.329018	0.274048	0.538368	0.0103426	0.958736	0.982073	0.839634	0.788249	0.754248
NK_cells	CCR6	0.0357689	0.0360688	0.00639609	0.00172308	0.0625907	0.118841	6.32424e-05	0.652571	0.905058	0.879681	0.351933	0.0608495	0.00048787	0.970004	0.982073	0.977832	0.788249	0.26499
NK_cells	CTLA_4	0.00208568	0.0299875	-0.00240434	0.00274934	0.0361826	0.0406758	0.495505	0.140395	0.900367	0.500125	0.0744784	0.0418237	0.624512	0.958736	0.982073	0.920375	0.764775	0.232107
NK_cells	CD16	0.0177149	-0.0473048	-0.0896009	0.0511303	0.15256	0.313614	0.447066	0.775282	0.537814	0.0989674	0.341903	0.0460853	0.588819	0.970004	0.888458	0.742738	0.788249	0.235819
NK_cells	CD45RO	0.0426147	-0.0861839	0.0259936	-0.0174038	0.0744133	0.0933032	3.15812e-15	0.0282874	0.389659	0.00731121	0.0372522	0.00607764	2.84231e-13	0.929686	0.815128	0.534259	0.718436	0.111236
NK_cells	CD45RA	0.00102073	0.118647	-0.00410617	0.00910115	0.0259461	0.0484777	0.916732	0.231829	0.945444	0.475349	0.736952	0.501721	0.948343	0.958736	0.982073	0.920375	0.981828	0.736416
NK_cells	CD161	0.00451228	-0.0652961	-0.111544	0.00346156	0.0871563	-0.0282287	0.532755	0.439073	0.0126867	0.712543	0.146243	0.607902	0.650877	0.958736	0.285451	0.947112	0.764775	0.804576
NK_cells	CCR4	0.0131855	-0.0861024	0.0125413	-0.0145232	0.0733962	0.0875365	0.00653833	0.0847748	0.669806	0.0212753	0.055828	0.0142911	0.0248475	0.958736	0.94061	0.540413	0.764775	0.148408
NK_cells	CD25	0.00475074	-0.0140375	0.0205403	-0.00583903	0.00317048	-0.000374834	0.0702203	0.288258	0.223079	0.103136	0.827684	0.979854	0.154142	0.958736	0.782226	0.742738	0.990092	0.987041
NK_cells	CD27	-0.027667	-0.110294	0.0767186	0.0041028	-0.146878	-0.152493	0.0230618	0.284577	0.304955	0.795692	0.108383	0.0760026	0.0676814	0.958736	0.815128	0.954831	0.764775	0.293153
NK_cells	CD57	0.107696	0.292887	-0.158799	0.0543066	0.233466	0.33435	2.04233e-05	0.139163	0.297411	0.0941931	0.196246	0.0511908	0.00018381	0.958736	0.815128	0.742738	0.77921	0.237
NK_cells	CXCR3	0.0101875	-0.0961187	-0.0928835	0.017993	0.0430325	0.114478	0.252463	0.0842069	0.0993221	0.132088	0.452226	0.042313	0.403343	0.958736	0.63606	0.742738	0.836584	0.232107
NK_cells	CXCR5	-0.00261985	-0.0246037	-0.0153911	0.00289724	0.0506787	0.0296449	0.403874	0.433591	0.424926	0.479159	0.0444876	0.201368	0.547969	0.958736	0.836658	0.920375	0.750729	0.44565
NK_cells	TIGIT	-0.00197852	0.0914561	-0.0657588	0.0125172	-0.00541954	0.0975246	0.776736	0.124407	0.129323	0.173411	0.917454	0.0490759	0.82911	0.958736	0.70719	0.742738	0.990092	0.236921
NK_cells	CD28	4.99298e-05	0.0336831	0.0385258	-0.0116971	0.0454759	-0.054154	0.995653	0.704826	0.494849	0.329315	0.526554	0.420974	0.999355	0.970004	0.888458	0.839634	0.894498	0.672592
NK_cells	CD38	-0.0858792	0.0175139	-0.00641301	-0.00861792	-0.0126264	-0.0686799	4.67487e-14	0.805186	0.921152	0.53104	0.857907	0.315869	2.52443e-12	0.970004	0.982073	0.926832	0.990092	0.58817
NK_cells	CD69	-0.0302586	-0.023299	-0.17669	0.0054067	-0.0943807	-0.131839	0.00164207	0.60704	0.00441556	0.677631	0.0705503	0.0123051	0.00781658	0.970004	0.11923	0.947112	0.764775	0.141311
NK_cells	LAG_3	-0.00310119	-0.00581679	-0.00792255	0.00104948	0.00240461	0.00186417	0.00856484	0.421549	0.282634	0.501768	0.747744	0.800089	0.0312501	0.958736	0.815128	0.920375	0.984879	0.894842
NK_cells	CD294	-0.00542126	0.0720825	0.0511952	-0.00137772	0.0145198	-0.00336468	0.297305	0.203182	0.109401	0.838471	0.732277	0.931222	0.453516	0.958736	0.642138	0.964095	0.981828	0.956008
NK_cells	CCR7	-0.0528805	-0.0746905	0.0617531	-0.0026597	-0.0441102	-0.100439	3.68156e-06	0.28157	0.375283	0.856963	0.534164	0.1531	4.32183e-05	0.958736	0.815128	0.970935	0.894498	0.409067
NK_cells	CCR10	0.000335956	0.0016041	0.0175579	-0.00404911	-0.00333781	0.00987389	0.798816	0.838844	0.0365961	0.0232512	0.685501	0.231223	0.849136	0.970004	0.479752	0.540413	0.978721	0.495479
NK_cells	HLA_DR	-0.0020844	0.00987607	0.0321252	-0.0133266	0.0134244	-0.0196001	0.733752	0.81634	0.402312	0.10277	0.747778	0.629519	0.798842	0.970004	0.815128	0.742738	0.984879	0.810126
NK_cells	IgD	-0.00889133	0.039087	0.0594738	-0.00945866	-0.0300267	-0.0286792	0.049039	0.164783	0.0373141	0.117218	0.2953	0.311623	0.120368	0.958736	0.479752	0.742738	0.788249	0.584294
NK_cells	PD_1	0.00119465	-0.003092	0.00287017	-0.000448782	0.00899895	0.0444296	0.621014	0.830897	0.850916	0.889839	0.55894	0.00390834	0.716555	0.970004	0.982073	0.977832	0.914418	0.0965236
NK_cells	CD127	-0.00793804	-0.149052	0.0642893	-0.011267	-0.0442331	-0.00239854	0.479592	0.0710881	0.359334	0.448768	0.566915	0.974525	0.616169	0.958736	0.815128	0.90434	0.916569	0.987041
CD4_T_cells	ICOS	-0.000898044	-0.000350387	-0.00197047	0.000429422	-0.00106739	0.00115081	0.0261768	0.867045	0.443452	0.430987	0.641623	0.622156	0.0759972	0.97616	0.837287	0.902065	0.95926	0.807606
CD4_T_cells	CD15s	0.0128662	-0.136209	0.198959	-0.0330106	0.128021	0.0809823	0.254778	0.333998	0.00441592	0.0252816	0.181482	0.351632	0.404647	0.958736	0.11923	0.540413	0.764775	0.60596
CD4_T_cells	CD39	0.00640325	0.00536627	0.00715568	0.00186435	-0.0479753	-0.0677984	0.012587	0.755001	0.652988	0.580926	0.00607539	9.15261e-05	0.0430189	0.970004	0.94061	0.939327	0.388414	0.0141409
CD4_T_cells	CCR6	-0.0027308	0.0146527	0.0385019	-0.00533154	0.0162679	0.00658155	0.333569	0.565466	0.0282052	0.150229	0.453197	0.74611	0.492109	0.958736	0.447965	0.742738	0.836584	0.887444
CD4_T_cells	CTLA_4	0.00107194	0.0157237	0.0125483	-0.00303128	-0.00174654	-0.0369443	0.662185	0.486658	0.407083	0.345658	0.926998	0.0389433	0.741867	0.958736	0.815128	0.84079	0.990092	0.232107
CD4_T_cells	CD16	0.00225441	0.00348259	-0.009605	0.0014972	0.020354	0.0377174	0.380421	0.830049	0.552418	0.662417	0.229432	0.022958	0.535353	0.970004	0.889499	0.947112	0.788249	0.193708
CD4_T_cells	CD45RO	0.00602856	-0.00301447	-0.00260111	-0.000901709	-2.89935e-05	-0.00443496	5.00542e-08	0.785135	0.686297	0.509816	0.997287	0.57221	1.03959e-06	0.970004	0.94061	0.920375	0.997287	0.776673
CD4_T_cells	CD45RA	0.00584665	-0.00963937	0.0461419	0.00148725	0.0272798	0.0140895	0.507307	0.930253	0.392009	0.896479	0.713144	0.835543	0.628316	0.98326	0.815128	0.977832	0.981828	0.909664
CD4_T_cells	CD161	-6.19866e-05	0.00308511	-0.00126091	0.00049378	0.00506092	0.00195351	0.938724	0.567782	0.802999	0.645344	0.354869	0.710617	0.956436	0.958736	0.982073	0.947112	0.788249	0.868175
CD4_T_cells	CCR4	0.0050962	0.00279248	0.00477337	-0.00199562	0.00339646	0.00133368	0.00518162	0.867697	0.666778	0.396865	0.806963	0.918721	0.0205741	0.97616	0.94061	0.896778	0.990092	0.950401
CD4_T_cells	CD25	-0.000526624	-0.00741457	0.00410132	-0.000613227	-0.000876647	0.00580472	0.578864	0.149641	0.499184	0.633625	0.873167	0.300048	0.694637	0.958736	0.888458	0.947112	0.990092	0.575607
CD4_T_cells	CD27	-0.00375817	-0.00759388	0.00699146	0.00309273	0.027478	0.0575243	0.157561	0.74548	0.669206	0.373838	0.177623	0.00286722	0.287443	0.970004	0.94061	0.877705	0.764775	0.0860166
CD4_T_cells	CD57	-0.00153052	0.03137	-0.0229146	0.00547793	0.023046	0.0177651	0.638283	0.268954	0.255781	0.200814	0.345276	0.443447	0.727987	0.958736	0.815128	0.742738	0.788249	0.688108
CD4_T_cells	CXCR3	-0.00393659	-0.0122106	-0.0456344	0.00393718	-0.131798	-0.108461	0.865766	0.919442	0.760078	0.901124	0.325612	0.422357	0.899065	0.98326	0.982073	0.977832	0.788249	0.672592
CD4_T_cells	CXCR5	-0.00394542	0.0043593	-0.0140567	0.00299015	-0.000410331	-0.00161096	0.00166	0.630228	0.0692118	0.06856	0.962358	0.846841	0.00781658	0.970004	0.63606	0.742738	0.990092	0.914733
CD4_T_cells	TIGIT	0.00221548	0.0663052	0.0045583	-0.00344272	-0.0341395	-0.0680611	0.582279	0.153107	0.853318	0.511044	0.302884	0.0267267	0.695643	0.958736	0.982073	0.920375	0.788249	0.20045
CD4_T_cells	CD28	-0.00394935	0.0121618	-0.00506433	0.00255719	0.0330346	0.0424997	0.127704	0.627382	0.749967	0.448821	0.105008	0.0260451	0.242818	0.970004	0.982073	0.90434	0.764775	0.20045
CD4_T_cells	CD38	-0.0120239	0.0468533	0.0359338	-0.0272561	0.0216859	-0.0483389	0.395239	0.630448	0.684338	0.147597	0.823216	0.604638	0.541698	0.970004	0.94061	0.742738	0.990092	0.804576
CD4_T_cells	CD69	-0.00653941	0.0407381	-0.0541781	-0.00575418	0.0625227	0.0148256	0.503184	0.52947	0.376838	0.657931	0.342682	0.8153	0.628316	0.958736	0.815128	0.947112	0.788249	0.894842
CD4_T_cells	LAG_3	-0.00120409	-0.00296844	0.00259873	-0.000376311	0.00647111	0.0069684	0.114667	0.621071	0.581902	0.707069	0.242526	0.187554	0.227648	0.970004	0.894649	0.947112	0.788249	0.440884
CD4_T_cells	CD294	0.00354351	0.0759397	0.0408799	-0.00295389	0.00666713	0.000279154	0.411125	0.193781	0.121309	0.596623	0.856939	0.993354	0.555019	0.958736	0.682362	0.939327	0.990092	0.993354
CD4_T_cells	CCR7	-0.00855582	0.0473419	-0.00306393	-0.00558081	0.0763345	0.0761169	0.112038	0.321778	0.926248	0.427502	0.0627114	0.0491392	0.224076	0.958736	0.982073	0.902065	0.764775	0.236921
CD4_T_cells	CCR10	-5.27348e-05	-0.00715588	0.0245807	-0.00366199	0.0396081	0.025338	0.980651	0.752013	0.0671218	0.197501	0.0255941	0.119588	0.995397	0.970004	0.63606	0.742738	0.599193	0.366524
CD4_T_cells	HLA_DR	0.00312347	-0.00734565	0.0415712	-0.0056525	0.101191	0.183839	0.743596	0.938615	0.479064	0.65011	0.182034	0.00993901	0.806309	0.98326	0.879914	0.947112	0.764775	0.141311
CD4_T_cells	IgD	-0.0050663	0.00680348	0.0473529	-0.00606995	0.0397877	0.105814	0.389826	0.911897	0.191147	0.429028	0.399997	0.0169113	0.53976	0.98326	0.782226	0.902065	0.818739	0.163073
CD4_T_cells	PD_1	-0.00186243	-0.00856079	0.00220836	-0.000300433	0.007557	0.0131146	0.0528262	0.399246	0.706485	0.809286	0.32872	0.0679244	0.127349	0.958736	0.958547	0.962587	0.788249	0.277873
CD4_T_cells	CD127	-0.00227104	-0.0278853	0.0286629	-0.000980214	0.0189066	0.0452013	0.385367	0.174644	0.0792013	0.776078	0.312311	0.0130844	0.539114	0.958736	0.63606	0.948149	0.788249	0.141311
Monocytes	ICOS	-0.0064934	-0.0153505	-0.0166108	0.000482924	0.0223556	0.0103639	6.95768e-06	0.245792	0.0547675	0.79116	0.0422465	0.308137	7.50727e-05	0.958736	0.591489	0.953631	0.750729	0.584294
Monocytes	CD15s	-0.106308	-0.73179	-0.117408	-0.0584353	0.240087	-0.0636671	0.00588208	0.0279413	0.618629	0.244059	0.40272	0.813176	0.0227552	0.929686	0.929434	0.778393	0.818739	0.894842
Monocytes	CD39	-0.00239101	0.0393178	-0.00242193	-0.0023348	0.0497954	-0.00865981	0.446278	0.124767	0.900926	0.571951	0.0313638	0.691467	0.588819	0.958736	0.982073	0.939327	0.651401	0.856405
Monocytes	CCR6	-0.00182645	-0.0201697	0.0506234	-0.0102789	-0.00597933	0.00310661	0.707903	0.477128	0.10298	0.118407	0.841356	0.917308	0.776967	0.958736	0.63606	0.742738	0.990092	0.950401
Monocytes	CD16	-4.27338e-05	0.025361	-0.00169013	-0.00394	0.0364262	0.0144968	0.990604	0.408847	0.939978	0.408844	0.183934	0.572436	0.997997	0.958736	0.982073	0.902065	0.764775	0.776673
Monocytes	CD45RO	0.0210146	0.21533	0.00825099	-0.0141486	0.0565378	0.088033	0.0092944	0.009781	0.866542	0.176077	0.374163	0.13586	0.0330196	0.929686	0.982073	0.742738	0.80424	0.389649
Monocytes	CD45RA	-0.00467025	-0.0250438	-0.0374624	0.0102794	0.149179	0.0213441	0.641707	0.829861	0.542047	0.43091	0.0734755	0.779868	0.727987	0.970004	0.888458	0.902065	0.764775	0.894842
Monocytes	CD161	0.000474436	0.00493625	-0.000758921	-0.000382404	0.00266154	0.00601683	0.528777	0.336706	0.872081	0.702286	0.604263	0.225002	0.648953	0.958736	0.982073	0.947112	0.954631	0.486004
Monocytes	CCR4	0.0100466	-0.0185057	0.00444229	-0.0042596	0.00588869	0.034447	0.00145111	0.36075	0.819807	0.304155	0.774342	0.0874098	0.00739244	0.958736	0.982073	0.839634	0.990092	0.302572
Monocytes	CD25	-0.0132037	0.0781308	0.0170831	-0.0227473	-0.219539	-0.183052	0.100149	0.38658	0.727124	0.0300229	0.00110121	0.00284238	0.207552	0.958736	0.971365	0.540413	0.297326	0.0860166
Monocytes	CD27	-0.00552948	-0.00861642	-0.000716247	0.00372846	0.0227564	0.046094	0.0548392	0.72826	0.967683	0.321325	0.297121	0.0251749	0.130647	0.970004	0.982073	0.839634	0.788249	0.199918
Monocytes	CD57	0.00287235	0.0350368	-0.0259209	0.00426983	0.0029701	0.0163584	0.468799	0.189663	0.297631	0.418455	0.911523	0.526511	0.608537	0.958736	0.815128	0.902065	0.990092	0.754248
Monocytes	CXCR3	-0.00166286	-0.00638553	-0.00194258	0.000459621	0.00894431	0.00933608	0.0311588	0.294284	0.682795	0.64872	0.110626	0.0801053	0.0867308	0.958736	0.94061	0.947112	0.764775	0.302572
Monocytes	CXCR5	-0.00923369	0.0167769	0.00911253	0.00103245	-0.0743124	-0.08468	0.006626	0.637276	0.658261	0.813359	0.00723661	0.000928187	0.0248475	0.970004	0.94061	0.963188	0.388414	0.0501221
Monocytes	CD28	-0.00648296	0.0171128	-0.00296834	0.0036036	0.0352314	0.0562461	0.109277	0.668471	0.90465	0.493656	0.269246	0.0598596	0.220186	0.970004	0.982073	0.920375	0.788249	0.264953
Monocytes	CD38	0.0325764	0.0409494	0.0485241	-0.00869746	0.112183	0.243259	0.0012727	0.644857	0.428992	0.504111	0.144107	0.000837306	0.00687256	0.970004	0.836658	0.920375	0.764775	0.0501221
Monocytes	CD69	0.00303184	0.017235	0.016549	-0.0046012	0.0709402	0.151466	0.776907	0.818878	0.804421	0.745637	0.341082	0.0353363	0.82911	0.970004	0.982073	0.947112	0.788249	0.232107
Monocytes	LAG_3	-0.00175804	0.0030663	-0.0027294	-9.05452e-06	0.00889511	0.0117045	0.0208528	0.654842	0.557351	0.992679	0.129569	0.0330115	0.0640914	0.970004	0.889499	0.998183	0.764775	0.222828
Monocytes	CD294	-0.0107788	0.0465496	-0.0480324	0.0186804	0.077373	0.199129	0.301991	0.571691	0.458278	0.17516	0.311039	0.00659174	0.458076	0.958736	0.853345	0.742738	0.788249	0.111236
Monocytes	CCR7	-0.0224358	-0.0577679	-0.047491	0.00557085	0.085947	0.0962764	1.33012e-06	0.10315	0.0882692	0.344314	0.00833078	0.00213622	1.79567e-05	0.958736	0.63606	0.84079	0.388414	0.0823969
Monocytes	CCR10	-0.0728084	-0.379887	-0.130821	-0.00869513	0.150866	0.0366539	0.000283191	0.0319083	0.28124	0.735339	0.313374	0.793383	0.00191154	0.929686	0.815128	0.947112	0.788249	0.894842
Monocytes	HLA_DR	-0.00839467	0.00579468	-0.00511643	-0.00445825	0.0174543	-0.0162495	0.020889	0.871482	0.817213	0.343498	0.539857	0.541087	0.0640914	0.976349	0.982073	0.84079	0.894498	0.754248
Monocytes	IgD	-0.015498	0.0120469	0.0153606	-0.000672665	-0.0507154	-0.0513108	0.000594172	0.650248	0.583466	0.909832	0.0721915	0.0656811	0.00341333	0.970004	0.894649	0.977832	0.764775	0.276416
Monocytes	PD_1	-0.00229008	-0.00216665	-0.00317341	0.000252996	0.0103676	0.0105139	0.00741045	0.774185	0.542947	0.81917	0.112124	0.0851911	0.0274085	0.970004	0.888458	0.964095	0.764775	0.302572
Monocytes	CD127	0.00120727	-0.0430963	0.0270731	-0.00216023	0.0154477	0.0734428	0.765115	0.206864	0.280099	0.684137	0.605136	0.0108183	0.823032	0.958736	0.815128	0.947112	0.954631	0.141311
