# Supplementary material for: Distinct cellular immune responses in children en route to type 1 diabetes with different first-appearing autoantibodies
Source: Nat Commun. 2024 May 7;15:3810. doi: 10.1038/s41467-024-47918-w (PMC11076468; doi:10.1038/s41467-024-47918-w)
Supplement: Supplementary file 5 — Supplementary Data 2 [file 41467_2024_47918_MOESM5_ESM.xlsx]

## Sheet: CD4_≥2Aab
Supplementary Data 2. LME results of marker expression in CD4+ and CD8+ T cell subsets
LME results in marker expression in CD4+ T cell subsets of ≥2 Aab first group
		Coefficent						P value						FDR
Cell type	Marker	age	sex	status	age*status	HLA-DR3/4	HLA-DR4	age	sex	status	age*status	HLA-DR3/4	HLA-DR4	age	sex	status	age*status	HLA-DR3/4	HLA-DR4
CCR4+	CD57	0.00271227	0.0283102	-0.0404774	0.00700026	-0.101182	-0.00773506	0.307318	0.546507	0.0606935	0.0421938	0.0080752	0.798612	0.577159	0.993873	0.445086	0.562501	0.0471304	0.873199
CCR4+	CD127	0.000375044	-0.127639	-0.195396	0.0337224	-0.238004	-0.0497218	0.977554	0.213347	0.0724557	0.0590252	0.10763	0.716984	0.996625	0.989627	0.449115	0.562501	0.286742	0.819426
CCR4+	CD45RA	-0.00679939	-0.0413642	-0.0372067	0.0059337	-0.00142529	0.0291847	0.0543802	0.103355	0.185952	0.198458	0.968751	0.409045	0.217898	0.989627	0.753593	0.70343	0.984417	0.741825
CCR4+	CD28	0.00851474	-0.00192854	-0.0990573	0.00327982	0.290068	0.262923	0.397343	0.989234	0.219467	0.797078	0.0353203	0.0238259	0.643374	0.993873	0.771135	0.991433	0.118246	0.152883
CCR4+	CCR4	-0.0176077	0.0629105	-0.0892396	0.00015051	-0.230638	-0.199541	0.116204	0.291613	0.326864	0.991996	0.0330876	0.069512	0.349661	0.989627	0.900179	0.991996	0.113233	0.324389
CCR4+	CCR6	-0.00521022	-0.0215037	-0.0560067	0.0147304	0.0841198	0.172128	0.54143	0.637881	0.423069	0.205548	0.303791	0.0426908	0.731405	0.993873	0.901351	0.70343	0.507349	0.212077
CCR4+	CD25	-0.00188529	0.00177047	0.030478	0.00170437	-0.115357	-0.155224	0.69958	0.946046	0.446819	0.796794	0.0163233	0.00194076	0.84831	0.993873	0.901351	0.991433	0.0724065	0.0229905
CCR4+	CD27	-0.0280148	-0.113851	-0.0753217	0.0213513	0.000964273	0.0873817	0.010378	0.475275	0.37158	0.115628	0.994616	0.465333	0.0741712	0.993873	0.901351	0.582285	0.994616	0.75433
CCR4+	CXCR5	0.0103319	-0.125385	0.104385	0.00653025	-0.400989	-0.119231	0.498831	0.129172	0.404249	0.752029	0.00789956	0.424645	0.697719	0.989627	0.901351	0.98985	0.0471304	0.747222
CCR4+	CD15s	-0.00322076	0.0111789	-0.0132949	0.00247689	-0.0227608	-0.00360888	0.164425	0.524155	0.469215	0.408582	0.372542	0.879654	0.423191	0.993873	0.920408	0.898881	0.551634	0.915316
CCR4+	CTLA_4	-0.000704011	-0.000283929	-0.00414507	0.000106625	-0.00416161	-3.60209e-05	0.341566	0.942679	0.492813	0.914981	0.555129	0.996006	0.604612	0.993873	0.920408	0.991433	0.74339	0.999524
CCR4+	CD45RO	0.0562051	-0.0405953	-0.0599669	-0.0124751	0.57132	0.57082	0.000128202	0.755182	0.573297	0.46888	0.00116937	0.000218232	0.00658105	0.993873	0.920408	0.909661	0.0225104	0.00560129
CCR4+	TIGIT	0.00542007	-0.0634343	0.0260368	-0.00214069	-0.0175503	-0.0327517	0.335816	0.0387772	0.570878	0.778197	0.74326	0.550386	0.601345	0.74882	0.920408	0.991433	0.841633	0.77739
CCR4+	CD38	-0.016205	-0.0142651	0.0390383	-0.00719105	-0.0111281	0.0157116	0.0865435	0.888454	0.598165	0.545941	0.924053	0.877637	0.302902	0.993873	0.920408	0.937044	0.974771	0.915316
CCR4+	LAG_3	-0.000676959	-0.0048333	-0.00276157	0.000297486	0.0103413	0.00834041	0.297315	0.421816	0.591697	0.720423	0.183705	0.232383	0.565265	0.993873	0.920408	0.984207	0.374505	0.559172
CCR4+	PD_1	-0.00725369	-0.0486025	0.0255087	-0.00648542	-0.228961	-0.134831	0.27563	0.310928	0.630757	0.456082	0.00300126	0.0512524	0.558514	0.989627	0.936157	0.909661	0.028407	0.246652
CCR4+	CD39	-0.00208726	0.0391172	-0.00598021	-0.000424226	0.0644871	0.151676	0.588728	0.274526	0.845541	0.931908	0.161803	0.000542107	0.749427	0.989627	0.974423	0.991433	0.350952	0.00834845
CCR4+	ICOS	-0.0126949	-0.0100904	-0.00472589	0.00163427	0.0102293	-0.0245125	0.00444483	0.858685	0.888915	0.762495	0.855588	0.60749	0.0427814	0.993873	0.977806	0.991433	0.941147	0.799602
CCR4+	CXCR3	0.0115994	-0.122824	0.00232275	0.0134879	-0.338455	-0.166592	0.289549	0.0394188	0.979205	0.362819	0.00195525	0.121769	0.565265	0.74882	0.995726	0.846222	0.0273735	0.38649
CCR4+	CCR7	-0.00608503	0.0716477	-0.00448541	-0.00937375	0.19953	0.297186	0.569185	0.213849	0.959036	0.517832	0.0547829	0.00607564	0.742835	0.989627	0.995726	0.927281	0.172175	0.0550381
CCR4+	CD161	0.00979833	-0.0631376	-0.273138	0.00851288	0.0114729	0.117917	0.0950403	0.452556	4.21741e-07	0.250383	0.882633	0.0756466	0.325249	0.993873	6.49481e-05	0.801851	0.943927	0.330224
CD25+CD127–	CD45RA	-0.00223048	-0.0233069	-0.0922273	0.0125031	0.122551	0.139431	0.605376	0.315511	0.0113903	0.0363713	0.00431734	0.00164678	0.764163	0.989627	0.178903	0.562501	0.0316605	0.0211337
CD25+CD127–	HLA_DR	-0.0300527	-0.121395	-0.310562	0.0365922	0.231346	0.0662577	0.0551819	0.145171	0.0165724	0.0838773	0.119983	0.659542	0.217898	0.989627	0.2027	0.582285	0.288708	0.807072
CD25+CD127–	CCR7	-0.0103633	0.166594	0.225875	-0.0315291	0.0490816	0.0619374	0.441762	0.0241138	0.0440927	0.0879164	0.702338	0.637223	0.689048	0.74882	0.377237	0.582285	0.813234	0.807072
CD25+CD127–	CD161	-0.000458443	-0.0481295	-0.106773	-0.000114494	0.0361963	0.115013	0.946586	0.460441	0.0552145	0.989625	0.657617	0.121948	0.996625	0.993873	0.425152	0.991996	0.803754	0.38649
CD25+CD127–	CXCR5	-9.32224e-05	-0.0883481	0.130181	-0.00096066	-0.232977	-0.0978507	0.991694	0.0701843	0.08024	0.936914	0.00856916	0.26621	0.996625	0.900699	0.451913	0.991433	0.0471304	0.59415
CD25+CD127–	TIGIT	0.000810123	-0.0748616	0.096569	0.00653868	-0.0689165	-0.0922967	0.936352	0.172518	0.247878	0.634774	0.47818	0.353673	0.996625	0.989627	0.780839	0.967873	0.669451	0.663438
CD25+CD127–	CD28	-0.00759391	0.0103604	0.115605	-0.00721106	-0.0907469	-0.0642227	0.561322	0.914834	0.272333	0.673435	0.524632	0.633032	0.738834	0.993873	0.822339	0.984207	0.721369	0.807072
CD25+CD127–	CCR4	0.0244446	0.0737449	0.150725	-0.0405814	-0.546898	-0.305723	0.195273	0.463361	0.327338	0.114152	0.00341749	0.0990082	0.462647	0.993873	0.900179	0.582285	0.028407	0.379255
CD25+CD127–	CD15s	-0.00570685	0.00571156	-0.0447602	0.00737142	-0.138565	0.0153288	0.387676	0.886546	0.402323	0.402625	0.0445452	0.815571	0.642159	0.993873	0.901351	0.898612	0.145777	0.873199
CD25+CD127–	CD25	0.00275613	-0.00581481	0.0299121	-0.00225259	-0.0662232	-0.0292212	0.55114	0.814193	0.429824	0.718967	0.137541	0.517744	0.731686	0.993873	0.901351	0.984207	0.320054	0.773618
CD25+CD127–	CD127	0.0485524	-0.0176525	-0.114906	0.00111328	-0.48817	-0.100452	0.00692812	0.90388	0.404572	0.960148	0.0194556	0.581739	0.057456	0.993873	0.901351	0.991433	0.0791837	0.780321
CD25+CD127–	CD39	-0.00440051	0.0319288	0.029516	0.000460281	-0.030628	0.172543	0.485769	0.613483	0.556627	0.954564	0.689879	0.014171	0.697719	0.993873	0.920408	0.991433	0.813234	0.103921
CD25+CD127–	CTLA_4	-0.00209558	0.00143219	0.00601477	0.000597413	-0.00543427	-0.00857104	0.0999494	0.874499	0.550163	0.715902	0.690932	0.509372	0.334613	0.993873	0.920408	0.984207	0.813234	0.773618
CD25+CD127–	CD57	-0.0202818	-0.00771703	-0.0370814	0.0136061	-0.0064647	-0.0659606	0.00444135	0.867834	0.499867	0.134884	0.928744	0.346064	0.0427814	0.993873	0.920408	0.610947	0.974771	0.663341
CD25+CD127–	LAG_3	-0.00208069	-0.000108456	-0.00405439	0.0010991	0.00931969	0.00127781	0.0336932	0.984629	0.60296	0.394816	0.331003	0.892735	0.157235	0.993873	0.920408	0.894142	0.512815	0.922693
CD25+CD127–	CCR6	-0.00683073	0.0104706	0.0263888	0.00499611	-0.085857	-0.010548	0.476063	0.838098	0.73602	0.70003	0.349381	0.910066	0.697719	0.993873	0.946805	0.984207	0.532719	0.93106
CD25+CD127–	CXCR3	-0.00634901	-0.136602	-0.0410075	0.0297469	-0.383446	-0.202599	0.62446	0.0534872	0.699063	0.0948123	0.00305423	0.11383	0.781845	0.74882	0.946805	0.582285	0.028407	0.38649
CD25+CD127–	PD_1	-0.0273527	-0.0911578	0.0438271	0.0255144	-0.109729	-0.0630044	0.145141	0.488255	0.768511	0.298061	0.581238	0.740439	0.399139	0.993873	0.946805	0.812878	0.758565	0.832318
CD25+CD127–	CD38	-0.0642368	-0.0887733	-0.0313607	0.0249185	0.270052	0.0616471	0.020247	0.539072	0.886797	0.49563	0.296379	0.814668	0.119925	0.993873	0.977806	0.919603	0.504948	0.873199
CD25+CD127–	ICOS	-0.0427309	-0.0316693	-0.000477713	0.012918	0.19555	0.0509978	0.000431636	0.821535	0.995726	0.368162	0.183815	0.682994	0.00786998	0.993873	0.995726	0.846222	0.374505	0.812335
CD25+CD127–	CD45RO	0.0242758	0.0586878	-0.00151894	-0.00502931	0.476336	0.392813	0.0461847	0.647848	0.987195	0.741159	0.00249509	0.00386571	0.197568	0.993873	0.995726	0.984207	0.028407	0.0372075
CD25+CD127–	CD27	-0.0709522	-0.109234	-0.00498474	0.035591	-0.18187	-0.156812	0.000862432	0.435877	0.975301	0.181386	0.397568	0.446393	0.012074	0.993873	0.995726	0.70343	0.561702	0.747222
CD45RA+CCR7+	CD161	0.000482842	-0.00331433	-0.0265868	0.000814558	0.0218137	0.0226039	0.549556	0.674873	0.000137193	0.432205	0.0307106	0.0121328	0.731686	0.993873	0.00704257	0.909661	0.109987	0.0983392
CD45RA+CCR7+	HLA_DR	-0.000481411	-0.00929755	-0.0377252	-0.000141492	0.032463	0.0104586	0.756662	0.628061	0.00369972	0.94305	0.112916	0.546571	0.876135	0.993873	0.0813939	0.991433	0.288579	0.77739
CD45RA+CCR7+	TIGIT	-0.00113009	-0.0102685	-0.0193762	0.00243372	0.00442499	0.00729431	0.213407	0.181988	0.00942322	0.0420193	0.665402	0.442463	0.476299	0.989627	0.178903	0.562501	0.806866	0.747222
CD45RA+CCR7+	CD57	0.00117631	0.0142096	-0.0419364	0.00610418	-0.0452659	0.0294401	0.588835	0.73944	0.0197435	0.031691	0.146619	0.244745	0.749427	0.993873	0.2027	0.562501	0.327237	0.567643
CD45RA+CCR7+	CTLA_4	-0.00092868	0.0114049	-0.0195859	0.00231003	0.024171	0.0223902	0.390228	0.0524988	0.0299905	0.117983	0.0221591	0.0372969	0.642159	0.74882	0.288658	0.582285	0.0832618	0.205133
CD45RA+CCR7+	CCR6	0.00373105	-0.0738805	0.0739557	-0.0104166	0.00147506	0.0747936	0.391967	0.252233	0.0373854	0.0647544	0.979869	0.132239	0.642159	0.989627	0.338668	0.562501	0.986273	0.399309
CD45RA+CCR7+	CD39	-0.00109547	-0.00670409	-0.015803	6.78362e-05	0.00596434	0.0147606	0.329465	0.717515	0.082166	0.961895	0.699954	0.251495	0.596913	0.993873	0.451913	0.991433	0.813234	0.569563
CD45RA+CCR7+	CD15s	-0.00120063	-0.00417192	-0.00871804	0.000317086	0.00146279	0.00519097	0.109288	0.606726	0.143057	0.737251	0.874392	0.522444	0.34185	0.993873	0.650384	0.984207	0.943927	0.773618
CD45RA+CCR7+	CCR7	-0.0157963	0.000927785	-0.0845695	0.018032	0.152963	0.189993	0.0330384	0.987341	0.147047	0.0594462	0.0696782	0.0154235	0.157235	0.993873	0.650384	0.562501	0.214609	0.107964
CD45RA+CCR7+	CXCR3	0.000644013	-0.0480994	0.0263519	-0.00519942	-0.0559628	-0.0304149	0.786479	0.392471	0.171565	0.0904444	0.108723	0.275452	0.890572	0.993873	0.733919	0.582285	0.286742	0.605995
CD45RA+CCR7+	PD_1	-0.00209355	-0.0110444	0.00649698	0.000134997	-0.0131622	-0.0142965	0.00513915	0.346846	0.258261	0.881766	0.18482	0.0843653	0.0465546	0.989627	0.795444	0.991433	0.374505	0.344677
CD45RA+CCR7+	CD25	-0.00193947	-0.00106491	0.0100152	0.00228874	-0.0402054	-0.0346172	0.212522	0.897571	0.429268	0.276819	0.00849765	0.0251913	0.476299	0.993873	0.901351	0.810155	0.0471304	0.155178
CD45RA+CCR7+	CXCR5	-0.00100439	-0.0302037	-0.00966154	0.00187645	-0.0273587	-0.0119075	0.527419	0.299005	0.447795	0.354252	0.221226	0.514518	0.718784	0.989627	0.901351	0.846222	0.416778	0.773618
CD45RA+CCR7+	CD28	0.0129573	0.0620139	-0.0630426	0.00163202	0.385871	0.372949	0.164879	0.743569	0.395371	0.889147	0.00492223	0.00103315	0.423191	0.993873	0.901351	0.991433	0.0344556	0.0144641
CD45RA+CCR7+	CD38	-0.0258396	-0.0281813	0.0746344	-0.000260893	0.14177	0.0924093	0.0333	0.797119	0.428505	0.986306	0.312975	0.463751	0.157235	0.993873	0.901351	0.991996	0.507349	0.75433
CD45RA+CCR7+	CD27	-0.0247705	-0.0628679	-0.0441033	0.0178226	0.0789448	0.0820345	0.00708873	0.743537	0.532685	0.116093	0.533867	0.424248	0.057456	0.993873	0.920408	0.582285	0.727206	0.747222
CD45RA+CCR7+	LAG_3	-0.00118208	-0.0070306	-0.00145817	0.000485445	0.0049596	0.00362108	0.0318512	0.338324	0.733242	0.478458	0.487057	0.548848	0.157235	0.989627	0.946805	0.909661	0.675737	0.77739
CD45RA+CCR7+	CCR4	0.0042136	-0.0637814	0.00453649	-0.00461654	-0.0569905	-0.014208	0.124348	0.172811	0.833687	0.183885	0.130926	0.645848	0.354621	0.989627	0.972634	0.70343	0.310194	0.807072
CD45RA+CCR7+	CD45RO	0.00856045	-0.056557	-0.00378126	-0.00390002	0.200484	0.216396	0.0105959	0.291278	0.882901	0.342553	3.29682e-05	3.45595e-07	0.0741712	0.989627	0.977806	0.846222	0.00253855	5.32216e-05
CD45RA+CCR7+	ICOS	-0.00525176	-0.0154374	0.000161852	0.00226533	0.0600761	0.0407562	0.0381551	0.682221	0.993441	0.471587	0.0781746	0.150226	0.17282	0.993873	0.995726	0.909661	0.227149	0.436507
CD45RA+CCR7+	CD127	-0.0139208	-0.12755	0.00551077	0.0135614	-0.228062	-0.11162	0.119716	0.0334643	0.938717	0.255134	0.0145961	0.207525	0.349661	0.74882	0.995726	0.801851	0.0706421	0.532274
CD45RO+CCR7+	CD25	0.000641229	-0.00404864	0.0637384	-0.00405109	-0.0350195	-0.0206005	0.830629	0.814028	0.0116171	0.317587	0.24006	0.487414	0.923646	0.993873	0.178903	0.81514	0.434933	0.773618
CD45RO+CCR7+	CD161	0.00658197	0.00605634	-0.15462	0.0109375	0.128281	0.171029	0.401065	0.920942	0.0163656	0.284194	0.14971	0.0404665	0.643374	0.993873	0.2027	0.810155	0.329361	0.209641
CD45RO+CCR7+	PD_1	0.02855	-0.0171316	0.111138	-0.0246368	-0.096297	0.00913676	0.000419318	0.850161	0.0684598	0.0132923	0.324381	0.912923	0.00786998	0.993873	0.449115	0.356866	0.512815	0.93106
CD45RO+CCR7+	CD127	-0.0189223	-0.0236667	0.281128	-0.0243197	0.0123765	-0.132947	0.502901	0.934849	0.214069	0.501637	0.971632	0.665572	0.697719	0.993873	0.771135	0.919668	0.984417	0.807072
CD45RO+CCR7+	CXCR3	0.0078208	-0.0944927	-0.106677	0.0117517	-0.113744	0.0745759	0.484095	0.366796	0.233315	0.415167	0.39006	0.532209	0.697719	0.993873	0.780839	0.900504	0.556197	0.77739
CD45RO+CCR7+	CD15s	-0.0204361	0.0150901	0.105227	-0.017846	0.149328	0.0772324	0.11099	0.888997	0.299108	0.27766	0.312712	0.565898	0.34185	0.993873	0.869107	0.810155	0.507349	0.77811
CD45RO+CCR7+	CD39	-0.00312607	0.012333	0.0344279	-0.00631365	0.0217554	0.0431182	0.465147	0.782561	0.313608	0.251595	0.68194	0.357567	0.697719	0.993873	0.894364	0.801851	0.813234	0.663438
CD45RO+CCR7+	CCR4	0.00742181	-0.0128107	0.0468858	-0.0129252	-0.0424475	-0.0213132	0.321797	0.842722	0.43119	0.184129	0.624481	0.787619	0.589961	0.993873	0.901351	0.70343	0.78187	0.872614
CD45RO+CCR7+	CD57	0.114419	-0.0753458	-0.60964	0.0556446	-0.47607	0.518676	0.155534	0.933634	0.338774	0.585001	0.638559	0.555788	0.420214	0.993873	0.901351	0.948317	0.786704	0.77739
CD45RO+CCR7+	CCR7	-0.0504794	0.132043	0.282919	-0.0402477	0.170874	-0.19023	0.254176	0.768405	0.42022	0.476312	0.75151	0.690675	0.539046	0.993873	0.901351	0.909661	0.844763	0.812335
CD45RO+CCR7+	CCR6	0.0148808	-0.0187282	0.0486287	-0.00559799	-0.031546	0.223704	0.201768	0.890214	0.597502	0.704346	0.831381	0.0850501	0.463766	0.993873	0.920408	0.984207	0.921099	0.344677
CD45RO+CCR7+	CTLA_4	-0.000858096	0.0247075	-0.0130873	0.00582605	-0.00421127	0.0113517	0.76909	0.119059	0.584664	0.145519	0.8801	0.691012	0.883879	0.989627	0.920408	0.625374	0.943927	0.812335
CD45RO+CCR7+	CD45RO	0.0708377	-0.237997	0.0765733	-0.0631271	0.347701	0.47265	0.000459934	0.182716	0.609621	0.0127505	0.118055	0.0209587	0.00786998	0.989627	0.920408	0.356866	0.288579	0.140332
CD45RO+CCR7+	CD45RA	-0.0365166	0.292554	-0.125801	0.0688983	-0.268784	-0.153293	0.178664	0.0467284	0.568351	0.0633601	0.298378	0.560326	0.436734	0.74882	0.920408	0.562501	0.504948	0.77739
CD45RO+CCR7+	LAG_3	-0.000932383	-0.00443339	0.00363968	-0.000583404	0.00496644	0.00420858	0.294899	0.541216	0.606467	0.611147	0.62288	0.65199	0.565265	0.993873	0.920408	0.960374	0.78187	0.807072
CD45RO+CCR7+	CD27	-0.0580325	0.00570702	0.198492	-0.0155941	-0.691991	-0.404588	0.283951	0.984221	0.652692	0.830844	0.182528	0.443077	0.565265	0.993873	0.946805	0.991433	0.374505	0.747222
CD45RO+CCR7+	CD28	-0.0104926	-0.0786426	0.130847	-0.0314178	-0.613667	-0.327663	0.795801	0.71748	0.693423	0.56802	0.11755	0.409449	0.89455	0.993873	0.946805	0.937044	0.288579	0.741825
CD45RO+CCR7+	CD38	-0.0631722	-0.0753226	0.110502	-0.0297572	-0.594537	-0.290654	0.160286	0.752469	0.761871	0.622518	0.166508	0.505041	0.423191	0.993873	0.946805	0.967873	0.356142	0.773618
CD45RO+CCR7+	HLA_DR	-0.000479495	-0.133525	-0.0310643	-0.016705	0.112912	0.146562	0.966907	0.0350471	0.742684	0.288962	0.309046	0.197898	0.996625	0.74882	0.946805	0.810155	0.507349	0.516548
CD45RO+CCR7+	ICOS	-0.00310025	-0.0380302	0.00972337	-0.00162417	-0.0477885	-0.0181049	0.494193	0.262574	0.788403	0.783815	0.332997	0.697673	0.697719	0.989627	0.957664	0.991433	0.512815	0.813952
CD45RO+CCR7+	CXCR5	-0.00279887	-0.0446651	0.0100057	0.00189543	-0.203231	-0.0844711	0.687758	0.234334	0.860529	0.840749	0.00343404	0.217431	0.844435	0.989627	0.974423	0.991433	0.028407	0.54007
CD45RO+CCR7+	TIGIT	0.0180476	-0.0652585	0.00121622	-0.0127294	-0.368542	-0.197917	0.26433	0.449804	0.992619	0.559529	0.0195388	0.210836	0.546679	0.993873	0.995726	0.937044	0.0791837	0.532274
CD57+	TIGIT	0.00744653	-0.018701	0.0803685	-0.00953693	-0.0447621	-0.0552523	0.00237532	0.347012	7.56803e-05	0.00271781	0.100857	0.0284812	0.0281384	0.989627	0.00582738	0.209271	0.277358	0.168696
CD57+	CD161	-0.0101098	-0.130144	-0.213993	0.00109708	0.23454	0.16681	0.355941	0.0296873	0.019661	0.94083	0.0280463	0.121777	0.617642	0.74882	0.2027	0.991433	0.102836	0.38649
CD57+	CD57	-0.00192046	0.0317191	-0.0936888	0.0102715	-0.102084	0.0105119	0.690901	0.610326	0.0187648	0.101483	0.109856	0.845185	0.844435	0.993873	0.2027	0.582285	0.286742	0.891496
CD57+	CD127	0.0135358	0.0264638	-0.239183	0.0443035	-0.0959741	0.0988505	0.446759	0.818313	0.0998706	0.0656896	0.601122	0.58071	0.689048	0.993873	0.507769	0.562501	0.77144	0.780321
CD57+	CCR4	0.0137023	0.0695364	0.179832	-0.00500542	-0.559419	-0.444431	0.442656	0.467078	0.220324	0.835629	0.00175227	0.0131999	0.689048	0.993873	0.771135	0.991433	0.0269849	0.101639
CD57+	CD15s	-0.0138662	0.0237888	0.0681067	0.000553483	-0.240238	-0.0338502	0.0865001	0.64428	0.291676	0.958147	0.00672626	0.673792	0.302902	0.993873	0.863809	0.991433	0.0450367	0.810656
CD57+	CD45RA	-0.00827032	-0.0357283	-0.0255078	0.00554201	0.0551913	0.0648172	0.0548598	0.288866	0.450675	0.315416	0.246609	0.145916	0.217898	0.989627	0.901351	0.81514	0.441602	0.432135
CD57+	CTLA_4	-0.0011145	0.00324093	0.00408351	-0.000510871	-0.011824	-0.0111365	0.24892	0.5296	0.603731	0.694863	0.201141	0.23831	0.539046	0.993873	0.920408	0.984207	0.402281	0.564612
CD57+	CD28	0.00447613	0.0529925	0.0487674	-0.00139681	0.0110596	0.0651246	0.726267	0.649521	0.63221	0.932415	0.941398	0.63345	0.860347	0.993873	0.936157	0.991433	0.979563	0.807072
CD57+	CD39	-0.0127453	0.0359664	0.0190991	0.000997128	0.129313	0.307792	0.0618114	0.482406	0.721307	0.908937	0.0882266	5.22709e-05	0.237974	0.993873	0.946805	0.991433	0.251609	0.00278606
CD57+	CCR6	-0.0102442	-0.0279716	0.032995	0.0126104	0.0740344	0.153069	0.447434	0.698073	0.764354	0.489981	0.565047	0.246961	0.689048	0.993873	0.946805	0.919603	0.750148	0.567643
CD57+	CD27	-0.0157452	-0.0775652	0.0155199	0.00470869	0.197786	0.0255217	0.0154838	0.405958	0.756052	0.555296	0.0221671	0.718328	0.0993543	0.993873	0.946805	0.937044	0.0832618	0.819426
CD57+	CD38	-0.0200575	0.0221961	-0.0309126	-0.00748955	-0.119859	-0.193162	0.120338	0.745528	0.767202	0.665157	0.327706	0.125484	0.349661	0.993873	0.946805	0.984207	0.512815	0.38649
CD57+	LAG_3	-0.000771703	-0.00379441	0.00188196	-0.000198762	0.00514241	0.00814895	0.314886	0.63622	0.756948	0.838908	0.588439	0.331366	0.584246	0.993873	0.946805	0.991433	0.76151	0.662732
CD57+	CCR7	0.0103102	0.0860101	0.019589	-0.0153834	0.157029	0.0975675	0.26624	0.267665	0.789762	0.201353	0.141323	0.317486	0.546679	0.989627	0.957664	0.70343	0.320054	0.651905
CD57+	ICOS	-0.0144672	0.00266208	0.0108434	-0.000627804	-0.0246008	-0.044955	0.0129107	0.963836	0.807526	0.930168	0.721935	0.461813	0.0864453	0.993873	0.961547	0.991433	0.82354	0.75433
CD57+	CXCR5	-0.00306585	-0.00841268	0.0032507	-4.53222e-05	-0.0359625	-0.0271104	0.0712823	0.444428	0.80912	0.983629	0.0454369	0.113503	0.267743	0.993873	0.961547	0.991996	0.145777	0.38649
CD57+	CD25	-0.000704329	0.0183598	0.0164779	0.00313128	-0.164983	-0.139172	0.941123	0.783562	0.829293	0.802194	0.114312	0.159223	0.996625	0.993873	0.972634	0.991433	0.288579	0.445823
CD57+	PD_1	-0.00563606	-0.0605435	0.0123291	-0.00511681	-0.317868	-0.151153	0.490878	0.304965	0.850457	0.632685	0.000976888	0.0759602	0.697719	0.989627	0.974423	0.967873	0.0214915	0.330224
CD57+	CD45RO	0.054025	-0.00335335	0.0171276	-0.013645	0.498013	0.483249	0.00045843	0.983869	0.880439	0.456413	0.00888486	0.00347234	0.00786998	0.993873	0.977806	0.909661	0.0471817	0.0356494
CD57+	HLA_DR	-0.0387968	-0.0757878	0.00952777	-0.00532506	0.0439582	0.0402517	0.00190909	0.237836	0.922037	0.741351	0.699173	0.729191	0.0245	0.989627	0.988234	0.984207	0.813234	0.825701
CD57+	CXCR3	-4.05302e-05	-0.0787523	-0.00094673	0.00425289	-0.149892	-0.0391499	0.994735	0.0374016	0.98497	0.610022	0.016456	0.5157	0.996625	0.74882	0.995726	0.960374	0.0724065	0.773618
HLA_DR+ICOS+	TIGIT	0.0281885	-0.0221478	0.112636	-0.0155938	-0.173452	-0.267457	0.000307041	0.572072	0.0639781	0.119659	0.0158118	0.000434417	0.00786998	0.993873	0.447847	0.582285	0.0724065	0.00815445
HLA_DR+ICOS+	CD161	0.0131975	-0.078592	-0.127008	-0.00519786	0.108392	0.216512	0.217142	0.17099	0.147815	0.717972	0.28777	0.0408392	0.477713	0.989627	0.650384	0.984207	0.497939	0.209641
HLA_DR+ICOS+	CCR4	0.0483961	0.0145245	0.16162	-0.0348237	-0.376611	-0.23884	0.00314226	0.862709	0.211136	0.105674	0.0146789	0.123126	0.0345648	0.993873	0.771135	0.582285	0.0706421	0.38649
HLA_DR+ICOS+	CCR7	0.00614126	-0.0545612	0.183996	-0.0301782	-0.00893011	0.11537	0.74002	0.666859	0.218862	0.218418	0.963689	0.542008	0.869947	0.993873	0.771135	0.731227	0.984417	0.77739
HLA_DR+ICOS+	CD45RA	0.000981735	-0.0106407	-0.0453841	0.0014705	0.09758	0.101352	0.833681	0.671264	0.238686	0.816499	0.0327627	0.0301845	0.923646	0.993873	0.780839	0.991433	0.113233	0.172164
HLA_DR+ICOS+	CD38	-0.0262645	-0.00869856	-0.110808	0.01472	0.139159	0.0572396	0.0278878	0.889243	0.248449	0.353494	0.214958	0.615518	0.153383	0.993873	0.780839	0.846222	0.416778	0.803303
HLA_DR+ICOS+	HLA_DR	0.0235575	0.224951	-0.159637	0.0231724	0.488395	0.000108822	0.168134	0.205438	0.239249	0.289341	0.0215676	0.999524	0.42447	0.989627	0.780839	0.810155	0.0832618	0.999524
HLA_DR+ICOS+	CTLA_4	0.00201753	-0.000113968	0.0132573	-0.00389223	-0.0286006	-0.00600492	0.356949	0.993873	0.449991	0.17889	0.221921	0.787384	0.617642	0.993873	0.901351	0.70343	0.416778	0.872614
HLA_DR+ICOS+	LAG_3	-0.000428024	0.00370356	-0.00715021	0.000907398	0.0148768	0.00903166	0.717085	0.786905	0.448456	0.548037	0.32776	0.490814	0.856055	0.993873	0.901351	0.937044	0.512815	0.773618
HLA_DR+ICOS+	PD_1	0.000565538	0.0925227	-0.0979907	0.0237161	-0.231282	-0.148833	0.967994	0.380146	0.386642	0.201689	0.140061	0.309794	0.996625	0.993873	0.901351	0.70343	0.320054	0.644707
HLA_DR+ICOS+	CD15s	-0.0368685	-0.195632	0.152067	-0.00970344	-0.482897	0.290243	0.18683	0.191122	0.503023	0.796013	0.0724947	0.285871	0.449559	0.989627	0.920408	0.991433	0.214696	0.615614
HLA_DR+ICOS+	CD39	-0.00248553	0.163906	-0.0727444	0.0123203	0.178512	0.780321	0.882476	0.25602	0.587895	0.571962	0.35617	5.4274e-05	0.957051	0.989627	0.920408	0.937044	0.537284	0.00278606
HLA_DR+ICOS+	CCR6	0.00162651	0.00453322	0.0385107	-0.000700761	-0.0487332	0.0767652	0.84417	0.918563	0.570073	0.95017	0.538321	0.34428	0.927282	0.993873	0.920408	0.991433	0.727206	0.663341
HLA_DR+ICOS+	CD45RO	0.0337119	0.138319	-0.0611781	-0.0123141	0.589829	0.540252	0.0091277	0.303129	0.536554	0.440378	0.000407999	0.000200037	0.0702833	0.989627	0.920408	0.909661	0.020944	0.00560129
HLA_DR+ICOS+	CXCR3	7.88277e-05	-0.0945967	-0.108915	0.0331447	-0.543019	-0.256522	0.996625	0.345705	0.476226	0.193254	0.00350476	0.162869	0.996625	0.989627	0.920408	0.70343	0.028407	0.447889
HLA_DR+ICOS+	CXCR5	0.000279709	-0.0291034	0.0249903	-0.00357343	-0.148	-0.0602328	0.956002	0.28683	0.54764	0.603524	0.00344818	0.227242	0.996625	0.989627	0.920408	0.960374	0.028407	0.555481
HLA_DR+ICOS+	CD25	-0.00271839	-0.0494334	0.0187309	-0.000992148	-0.129542	-0.0574806	0.713799	0.216522	0.757398	0.921277	0.0717531	0.428331	0.856055	0.989627	0.946805	0.991433	0.214696	0.747222
HLA_DR+ICOS+	CD27	-0.0485155	-0.102453	-0.0668469	0.0468095	-0.189583	-0.35374	0.0218495	0.452169	0.686738	0.0903665	0.379386	0.0946853	0.124623	0.993873	0.946805	0.582285	0.551634	0.373886
HLA_DR+ICOS+	CD57	0.00468641	0.0908781	-0.0232539	0.00744028	0.0277566	-0.0170659	0.516256	0.0978104	0.68774	0.433678	0.71684	0.816498	0.709852	0.989627	0.946805	0.909661	0.82354	0.873199
HLA_DR+ICOS+	CD127	-0.0132037	-0.0162277	-0.0450344	-0.00321568	0.0382575	0.192857	0.365694	0.835018	0.705184	0.870366	0.783044	0.178309	0.625743	0.993873	0.946805	0.991433	0.873831	0.473442
HLA_DR+ICOS+	CD28	-0.0135972	-0.0200544	0.010572	0.00267283	-0.118781	0.0566141	0.292637	0.794511	0.919108	0.876264	0.359353	0.658262	0.565265	0.993873	0.988234	0.991433	0.537284	0.807072
HLA_DR+ICOS+	ICOS	-0.025944	0.00953572	0.00574603	0.0154891	-0.161689	-0.175856	0.0300449	0.92165	0.950649	0.307053	0.231852	0.157255	0.157235	0.993873	0.995726	0.81514	0.430183	0.445823
ICOS+CD38+	CD38	-0.0560134	-0.0510077	-0.149438	0.0408368	0.0771337	0.0963079	1.51434e-07	0.304693	0.0520957	0.00187946	0.383278	0.28782	2.33208e-05	0.989627	0.422249	0.209271	0.551634	0.615614
ICOS+CD38+	CD57	-0.000302438	0.0359974	-0.0427812	0.0104084	-0.130066	-0.0317367	0.917513	0.526683	0.0729082	0.0074296	0.00266009	0.3489	0.988091	0.993873	0.449115	0.356866	0.028407	0.663341
ICOS+CD38+	PD_1	-0.0216747	-0.00463893	-0.129377	0.0185975	-0.21594	-0.0475031	0.0175258	0.926423	0.0783206	0.124775	0.0181548	0.586899	0.107959	0.993873	0.451913	0.582285	0.0776623	0.780321
ICOS+CD38+	CCR4	0.0454352	0.0558246	0.123768	-0.0220369	-0.248685	-0.270425	3.03777e-06	0.233719	0.0862147	0.0657468	0.00406566	0.00236183	0.000233908	0.989627	0.45783	0.562501	0.0313056	0.0259802
ICOS+CD38+	CD161	0.0417741	-0.00559807	-0.15652	-0.022938	0.0642906	0.0900151	0.000696267	0.933422	0.102213	0.146191	0.57499	0.434401	0.0107225	0.993873	0.507769	0.625374	0.756825	0.747222
ICOS+CD38+	CD25	5.43558e-05	-0.0235919	0.0497518	0.00555996	-0.185032	-0.120417	0.989589	0.585719	0.138565	0.30087	0.000831205	0.0103346	0.996625	0.993873	0.650384	0.812878	0.0214915	0.0884185
ICOS+CD38+	CXCR3	-0.0152247	-0.092137	-0.129206	0.0313017	-0.394861	-0.181868	0.199697	0.148461	0.183776	0.054223	0.000908576	0.118251	0.463766	0.989627	0.753593	0.562501	0.0214915	0.38649
ICOS+CD38+	CCR7	-0.0066496	-0.000795864	0.123112	-0.00691736	0.13472	0.193229	0.576872	0.990042	0.209695	0.668269	0.239294	0.10097	0.74654	0.993873	0.771135	0.984207	0.434933	0.379255
ICOS+CD38+	ICOS	-0.0426942	-0.0407678	-0.0673619	0.0314394	-0.0645849	-0.0740554	0.00022723	0.663637	0.431956	0.0273245	0.606979	0.517673	0.00786998	0.993873	0.901351	0.562501	0.772519	0.773618
ICOS+CD38+	CD15s	-0.00402878	-0.0317411	-0.0195657	0.00255043	-0.0952868	-0.0297753	0.127348	0.360045	0.348446	0.444113	0.00728832	0.30894	0.356575	0.993873	0.901351	0.909661	0.0467667	0.644707
ICOS+CD38+	CD45RA	-0.000709633	-0.0348604	-0.0260581	0.00475811	0.0312297	0.0653477	0.849005	0.0854974	0.394537	0.348315	0.38226	0.0771952	0.927282	0.989627	0.901351	0.846222	0.551634	0.330224
ICOS+CD38+	CD28	-0.00629997	-0.0131897	-0.0334245	0.00525266	0.112767	0.125852	0.386247	0.869481	0.56274	0.571161	0.221156	0.11864	0.642159	0.993873	0.920408	0.937044	0.416778	0.38649
ICOS+CD38+	CD127	0.0122085	-0.0430897	0.0388766	-0.0124911	-0.108736	-0.0503564	0.173396	0.542146	0.583881	0.282332	0.279229	0.587775	0.430693	0.993873	0.920408	0.810155	0.490534	0.780321
ICOS+CD38+	CCR6	0.005479	0.00271484	0.029146	-0.000870785	-0.00386092	0.0770038	0.490244	0.954253	0.650088	0.934412	0.961149	0.331315	0.697719	0.993873	0.946805	0.991433	0.984417	0.662732
ICOS+CD38+	CTLA_4	-0.00105639	0.000935914	-0.00383805	0.000636321	-0.00803619	0.00665312	0.455492	0.942004	0.732812	0.726188	0.632542	0.660767	0.694512	0.993873	0.946805	0.984207	0.785577	0.807072
ICOS+CD38+	CD45RO	0.0200397	0.0849731	-0.0361076	-0.00961226	0.463327	0.44308	0.0763249	0.319868	0.684965	0.509058	0.000700023	0.000329194	0.279858	0.989627	0.946805	0.922294	0.0214915	0.00724226
ICOS+CD38+	TIGIT	0.00827448	-0.0390021	-0.0127707	0.00381951	-0.0582078	-0.012454	0.1073	0.268474	0.753878	0.567767	0.280305	0.80924	0.34185	0.989627	0.946805	0.937044	0.490534	0.873199
ICOS+CD38+	LAG_3	-0.001409	0.00250704	-0.00164599	0.00103138	0.0118414	0.00854711	0.107507	0.691094	0.811696	0.362673	0.21417	0.340284	0.34185	0.993873	0.961547	0.846222	0.416778	0.663341
ICOS+CD38+	CD27	-0.0411643	-0.158053	-0.0286495	0.039809	-0.0434587	-0.0116969	0.042249	0.540233	0.855836	0.11966	0.867407	0.9579	0.185896	0.993873	0.974423	0.582285	0.943927	0.970504
ICOS+CD38+	CXCR5	0.0056655	-0.0364542	0.00844253	0.00481868	-0.258913	-0.109275	0.484858	0.402144	0.898537	0.660667	0.00147218	0.17076	0.697719	0.993873	0.981381	0.984207	0.0251907	0.46135
ICOS+CD38+	CD39	0.0038027	0.112904	0.00713004	-0.000562221	-0.0105428	0.387898	0.685762	0.328331	0.924063	0.96259	0.930463	0.000476559	0.844435	0.989627	0.988234	0.991433	0.974771	0.00815445

## Sheet: CD4_IAA
Supplementary Data 2. LME results of marker expression in CD4+ and CD8+ T cell subsets
LME results in marker expression in CD4+ T cell subsets of IAA first group
		Coefficent						P value						FDR
Cell type	Marker	age	sex	status	age*status	HLA-DR3/4	HLA-DR4	age	sex	status	age*status	HLA-DR3/4	HLA-DR4	age	sex	status	age*status	HLA-DR3/4	HLA-DR4
CCR4+	CD45RA	-0.00744106	-0.191709	0.185369	-0.0270143	0.105194	0.00503822	0.524781	0.206151	0.0123091	0.0932738	0.159189	0.937748	0.729443	0.721527	0.157966	0.7901	0.401886	0.971928
CCR4+	CD15s	-0.000271874	0.00124424	0.0362282	-0.00261241	0.0480133	0.0285888	0.919529	0.950879	0.0298894	0.468535	0.00277518	0.0353381	0.97819	0.97709	0.262476	0.88136	0.0356149	0.209622
CCR4+	CTLA_4	0.000233006	0.0101299	0.0108805	-0.00126205	0.00459238	0.00725473	0.808989	0.326637	0.0692119	0.335046	0.440435	0.165128	0.923306	0.827982	0.426345	0.826844	0.684667	0.47547
CCR4+	CCR6	-0.00233507	-0.249849	0.106272	-0.0130532	0.046787	0.0279864	0.822852	0.000640828	0.0948167	0.348993	0.406117	0.569818	0.923306	0.0328958	0.486726	0.826844	0.684667	0.827849
CCR4+	TIGIT	0.0183165	-0.049615	0.0895693	-0.0185173	0.059809	0.0100925	0.0486485	0.519867	0.109479	0.134072	0.26412	0.828287	0.162867	0.851072	0.496739	0.7901	0.535192	0.944861
CCR4+	CD127	0.0132607	0.0864641	-0.130965	0.0482441	0.0754979	0.250884	0.394667	0.6541	0.172525	0.0257483	0.444589	0.00487635	0.662279	0.860975	0.583972	0.728028	0.684667	0.057766
CCR4+	CCR4	-0.0496202	-0.366173	0.153443	-0.0374063	0.285379	0.0897118	0.019229	0.121586	0.225577	0.182985	0.0288544	0.421915	0.109677	0.592587	0.620617	0.7901	0.148119	0.698654
CCR4+	CD28	0.0364724	0.0494978	0.12613	-0.0094006	0.244076	0.106734	0.033844	0.754925	0.220337	0.677709	0.0186633	0.229549	0.1303	0.915421	0.620617	0.939965	0.115368	0.537042
CCR4+	CD25	4.85959e-05	-0.0754795	0.0574056	-0.019939	0.0572453	-0.0539563	0.996625	0.512858	0.414148	0.202411	0.415353	0.37936	0.998865	0.851072	0.839195	0.7901	0.684667	0.698654
CCR4+	PD_1	-0.0238692	0.0329058	0.0278104	0.00440523	0.0470535	0.136498	0.000389463	0.65507	0.468451	0.603745	0.234167	0.000192443	0.00999622	0.860975	0.858826	0.912846	0.493816	0.00987876
CCR4+	CD45RO	0.0572403	0.0020103	-0.0601139	-0.0147299	-0.125496	-0.179707	0.000278731	0.994414	0.504313	0.461433	0.198688	0.0367519	0.00871615	0.994414	0.862935	0.88136	0.45814	0.209622
CCR4+	CD27	0.00372884	-0.239717	-0.0492011	-1.581e-05	-0.160201	0.0440073	0.798523	0.262528	0.583599	0.999365	0.0929111	0.591488	0.923306	0.792733	0.88515	0.999365	0.307445	0.835787
CCR4+	CXCR3	0.013288	-0.0488432	-0.0716276	0.0119133	0.0493098	0.0721036	0.52705	0.793068	0.574563	0.672832	0.691399	0.507049	0.729443	0.919447	0.88515	0.939965	0.883584	0.780856
CCR4+	CXCR5	0.0220486	-0.179083	0.0771455	-0.0156141	0.240986	0.159744	0.337361	0.326989	0.577974	0.61054	0.0698846	0.166216	0.625947	0.827982	0.88515	0.912846	0.250284	0.47547
CCR4+	CCR7	0.0162051	-0.0606042	-0.0506916	0.00209172	0.0903348	0.129948	0.237015	0.712083	0.543426	0.909749	0.295515	0.0869615	0.514088	0.877286	0.88515	0.985153	0.568866	0.352423
CCR4+	HLA_DR	-0.00296034	0.0434944	-0.00779335	0.00299299	6.75249e-05	-0.0321894	0.250283	0.415704	0.621062	0.393856	0.996833	0.0333858	0.522449	0.851072	0.886484	0.853505	0.999981	0.209622
CCR4+	ICOS	-0.0206189	-0.0274016	-0.015171	0.000753767	0.0914544	-0.00751807	0.000637311	0.58802	0.659755	0.921182	0.00855065	0.797986	0.0122682	0.851072	0.903226	0.985153	0.0684326	0.928317
CCR4+	CD38	-0.0138964	0.0860391	0.0154695	-0.00554939	0.0654831	0.0554616	0.0943366	0.461121	0.758067	0.61861	0.218036	0.230611	0.276119	0.851072	0.949125	0.916019	0.479679	0.537042
CCR4+	CD57	0.00857869	0.0253882	0.00703749	0.00166958	0.0174883	-0.000175321	0.106561	0.693253	0.82642	0.814419	0.59856	0.995162	0.298369	0.860975	0.96735	0.985153	0.845951	0.995162
CCR4+	LAG_3	-0.000361048	0.0176424	-0.00134145	-0.000687544	-0.00273855	0.00342888	0.824424	0.212926	0.891951	0.753079	0.773512	0.680277	0.923306	0.72868	0.989142	0.98083	0.88649	0.895408
CCR4+	CD161	0.010961	0.213087	0.0109166	0.0256486	-0.0792631	-0.124023	0.477704	0.290637	0.907875	0.22372	0.419922	0.150217	0.714237	0.813784	0.989494	0.7901	0.684667	0.453598
CD25+CD127–	CD39	-0.0120601	0.0084974	-0.167044	-0.00603783	-0.091094	-0.0761668	0.07885	0.911499	0.000179046	0.509707	0.034408	0.0421975	0.247814	0.97709	0.00689327	0.9002	0.160571	0.220682
CD25+CD127–	CD25	0.0184185	-0.14662	0.151606	-0.0216005	0.0839207	0.0590776	0.027876	0.0215282	0.00319155	0.0512913	0.0650597	0.134839	0.126262	0.342239	0.0819164	0.728028	0.238552	0.441814
CD25+CD127–	CD45RA	0.00370706	-0.225513	0.198274	-0.0230616	0.0974731	0.0256895	0.728301	0.129647	0.00379002	0.116497	0.157052	0.665824	0.904502	0.595666	0.0833804	0.7901	0.401886	0.895408
CD25+CD127–	CD15s	0.0186284	-0.0754637	0.179889	-0.0208658	0.120597	0.106427	0.117699	0.591728	0.0154406	0.19396	0.106636	0.102491	0.316841	0.851072	0.169847	0.7901	0.321999	0.394591
CD25+CD127–	CTLA_4	-0.00107057	0.0160841	0.0132446	-0.0018363	0.0134018	0.00613361	0.452001	0.419068	0.132982	0.343891	0.146177	0.44166	0.68919	0.851072	0.525328	0.826844	0.387084	0.708595
CD25+CD127–	CXCR3	-0.024855	-0.0576549	-0.248086	0.0286595	0.0751178	0.0041915	0.363971	0.776624	0.136449	0.43277	0.623712	0.975005	0.652815	0.919447	0.525328	0.854971	0.86533	0.994376
CD25+CD127–	CD28	0.00638586	-0.0937471	0.187783	-0.0226125	0.271537	0.0373132	0.749558	0.566156	0.125822	0.400662	0.0222927	0.712206	0.916126	0.851072	0.525328	0.853505	0.124275	0.906444
CD25+CD127–	CCR4	-0.028224	-0.620351	0.203599	-0.026488	0.492251	0.250168	0.319789	0.0655954	0.241127	0.489076	0.00671603	0.106255	0.623386	0.515933	0.639266	0.892886	0.0613158	0.399104
CD25+CD127–	CD57	-0.029306	-0.11109	-0.0801275	-0.0021926	0.0516896	-0.00877632	0.0220638	0.340939	0.292474	0.895849	0.488414	0.892624	0.118077	0.831756	0.724628	0.985153	0.74471	0.965964
CD25+CD127–	ICOS	-0.0844092	-0.130449	-0.0913666	0.00437444	0.0710428	-0.124128	7.20982e-07	0.350052	0.314112	0.826763	0.425915	0.114407	5.55156e-05	0.831756	0.732928	0.985153	0.684667	0.407433
CD25+CD127–	CD161	0.000593305	0.120478	0.0802035	0.00226719	0.00881072	-0.0750744	0.970262	0.569916	0.412868	0.916548	0.93106	0.398952	0.998865	0.851072	0.839195	0.985153	0.967081	0.698654
CD25+CD127–	LAG_3	-0.000867634	0.00657736	0.00820033	-0.00237727	0.00328753	0.0124188	0.606565	0.687194	0.425286	0.29757	0.747185	0.166723	0.791619	0.860975	0.850573	0.7901	0.88649	0.47547
CD25+CD127–	CCR6	-0.0165018	-0.120172	0.0581264	-0.00992006	0.108708	0.0100552	0.216034	0.17551	0.467161	0.574191	0.131411	0.872094	0.489253	0.675713	0.858826	0.912846	0.374765	0.965964
CD25+CD127–	CD45RO	-0.00258127	0.115237	-0.0828383	-0.0298621	-0.175499	-0.190081	0.889109	0.677724	0.467539	0.239941	0.148298	0.0735758	0.963703	0.860975	0.858826	0.7901	0.387084	0.314741
CD25+CD127–	TIGIT	0.0105602	-0.0361815	0.0538273	-0.0333148	-0.0835045	0.023947	0.504824	0.806411	0.576269	0.122126	0.380863	0.772804	0.724388	0.919905	0.88515	0.7901	0.683875	0.928317
CD25+CD127–	CD27	-0.0680832	-0.385615	-0.086383	0.00548526	-0.0626264	0.138623	0.0160854	0.122777	0.603804	0.881442	0.696913	0.325871	0.0990863	0.592587	0.886484	0.985153	0.883584	0.660317
CD25+CD127–	HLA_DR	-0.0247547	0.321052	-0.0321852	0.00233209	-0.150731	-0.138733	0.0249106	0.0501324	0.62524	0.873051	0.03262	0.0242732	0.118077	0.480677	0.886484	0.985153	0.156984	0.178003
CD25+CD127–	CXCR5	-0.0180426	-0.108988	0.0455157	-0.0137844	0.120082	0.0719489	0.298769	0.401341	0.662757	0.550615	0.217542	0.396103	0.589877	0.851072	0.903226	0.912846	0.479679	0.698654
CD25+CD127–	CCR7	-0.0551998	-0.0672981	-0.0302911	-0.00783885	0.0355598	0.0143853	0.00884457	0.68856	0.804241	0.771834	0.760043	0.88756	0.0716876	0.860975	0.96735	0.982334	0.88649	0.965964
CD25+CD127–	PD_1	-0.0490701	0.0408886	-0.0275103	0.0165424	0.00757281	0.17265	0.0304508	0.843506	0.837777	0.57859	0.954448	0.140046	0.130262	0.948175	0.96735	0.912846	0.973411	0.445429
CD25+CD127–	CD38	-0.094647	0.240288	-0.0083837	-0.0153033	-0.0984185	-0.0408797	0.000467462	0.352898	0.956543	0.653591	0.523704	0.761207	0.0102842	0.831756	0.989494	0.931973	0.783014	0.928317
CD25+CD127–	CD127	0.0936032	0.170922	0.00813734	0.0403288	0.119836	0.220462	1.64847e-07	0.570028	0.930572	0.0567294	0.237288	0.0145648	2.53864e-05	0.851072	0.989494	0.728028	0.493816	0.118051
CD45RA+CCR7+	CCR6	0.00316585	-0.177154	0.0974349	-0.015496	0.0948604	0.023944	0.591789	0.00241838	0.00844952	0.0540353	0.00676863	0.417097	0.791619	0.0931075	0.130123	0.728028	0.0613158	0.698654
CD45RA+CCR7+	CD45RO	0.00763596	-0.0858941	-0.0422682	0.000779026	-0.0342494	-0.0735638	0.00658806	0.192441	0.0139038	0.832677	0.0622589	2.10281e-05	0.0596801	0.705617	0.164706	0.985153	0.235562	0.00323833
CD45RA+CCR7+	TIGIT	0.00271679	-0.0200024	0.0184475	-0.00120541	0.0138054	0.0199817	0.0393108	0.307261	0.0233068	0.492827	0.102587	0.00789764	0.140787	0.827982	0.224328	0.892886	0.321999	0.0715433
CD45RA+CCR7+	CTLA_4	0.00356654	0.00792112	0.0278903	-0.00620564	-0.00420374	-0.0163292	0.12565	0.788902	0.0524555	0.0515732	0.774013	0.203753	0.323341	0.919447	0.384674	0.728028	0.88649	0.529123
CD45RA+CCR7+	CXCR3	-0.000191767	-0.0740256	0.0413743	-0.00307876	0.0507762	0.0535085	0.956027	0.0813783	0.0564574	0.5144	0.0225955	0.00640361	0.994785	0.544786	0.395202	0.9002	0.124275	0.0657437
CD45RA+CCR7+	CD57	0.00784451	-0.00450859	0.0451699	-0.00444026	0.0401955	0.00707057	0.0745224	0.934393	0.0929001	0.450476	0.147427	0.767782	0.239093	0.97709	0.486726	0.878143	0.387084	0.928317
CD45RA+CCR7+	CXCR5	-4.54254e-06	-0.0682549	0.0286439	-0.00200141	0.050065	0.040104	0.998663	0.0219047	0.0877257	0.584722	0.00342684	0.00688899	0.998865	0.342239	0.486726	0.912846	0.0405949	0.0663065
CD45RA+CCR7+	CD27	0.00204441	0.0140313	-0.149351	0.00407427	-0.339563	-0.0499148	0.889435	0.951711	0.103558	0.839009	0.000819462	0.550469	0.963703	0.97709	0.496739	0.985153	0.0207541	0.814373
CD45RA+CCR7+	CCR4	-0.00386916	-0.177524	0.0461167	-0.00428309	0.0352896	0.0810765	0.482735	9.67859e-06	0.167517	0.559133	0.236367	0.00273173	0.71482	0.0014905	0.583972	0.912846	0.493816	0.0460587
CD45RA+CCR7+	CD45RA	0.018188	-0.0536473	0.159546	-0.0276862	-0.10496	-0.207637	0.374638	0.871518	0.207239	0.322318	0.433066	0.0782391	0.655616	0.963566	0.618341	0.826844	0.684667	0.325644
CD45RA+CCR7+	CD161	0.00327135	-0.00548288	0.0102996	0.00145442	0.00315366	0.00636045	0.0321981	0.686976	0.25867	0.469296	0.722933	0.414225	0.1303	0.860975	0.663921	0.88136	0.883584	0.698654
CD45RA+CCR7+	CD127	-0.0111276	0.00606705	-0.0823135	-0.000340811	0.135554	0.101054	0.425302	0.979477	0.338367	0.985678	0.142191	0.207036	0.662279	0.992365	0.766302	0.994656	0.387084	0.529123
CD45RA+CCR7+	CD28	0.0261275	0.185189	0.0963373	-0.0126379	0.175357	0.0301093	0.128203	0.174519	0.350135	0.578307	0.0740584	0.721364	0.323659	0.675713	0.781461	0.912846	0.259204	0.910574
CD45RA+CCR7+	CD38	-0.0392829	0.317182	-0.081318	-0.000877996	-0.0447847	-0.0785088	0.0145579	0.0915372	0.394184	0.966748	0.645031	0.355844	0.0934133	0.544786	0.820329	0.994656	0.879347	0.698654
CD45RA+CCR7+	CCR7	0.01102	0.0065783	-0.047035	-0.00500293	0.0242931	-0.058949	0.278533	0.940266	0.44495	0.712817	0.683834	0.26068	0.571921	0.97709	0.858826	0.939965	0.883584	0.573496
CD45RA+CCR7+	CD15s	-0.000471407	-0.00355571	0.00222264	-8.62389e-05	0.00166369	0.00172694	0.370972	0.574952	0.489983	0.903558	0.615781	0.55027	0.655616	0.851072	0.861925	0.985153	0.862094	0.814373
CD45RA+CCR7+	CD39	-0.000993436	-0.00328927	0.00731336	-0.00266632	-0.00470549	-0.00218465	0.600886	0.794038	0.522719	0.293402	0.645235	0.807065	0.791619	0.919447	0.884602	0.7901	0.879347	0.928317
CD45RA+CCR7+	ICOS	-0.0126902	0.0157913	0.0086016	-0.00135014	0.0331714	-0.0189545	0.00477319	0.68709	0.742395	0.815608	0.199537	0.399186	0.0488126	0.860975	0.948941	0.985153	0.45814	0.698654
CD45RA+CCR7+	CD25	-4.1353e-06	-0.0237307	0.00592241	-0.00451462	0.00640738	-0.000144112	0.998865	0.304633	0.736639	0.24928	0.69908	0.992062	0.998865	0.827982	0.948941	0.7901	0.883584	0.995162
CD45RA+CCR7+	LAG_3	-0.00124878	0.0153429	-0.00262304	-0.000122698	-0.00301829	0.00450993	0.420988	0.169561	0.778462	0.952515	0.720787	0.542478	0.662279	0.675713	0.95926	0.991131	0.883584	0.814373
CD45RA+CCR7+	HLA_DR	-0.00529273	-0.0105563	-0.000933048	0.0028702	0.0107306	-0.00872534	0.00746736	0.804905	0.93644	0.272627	0.399667	0.430107	0.0638874	0.919905	0.989494	0.7901	0.683875	0.704643
CD45RA+CCR7+	PD_1	-0.00330869	0.0278349	0.000335152	0.000835726	-0.00456938	0.0183791	0.118063	0.0492173	0.978783	0.764283	0.6853	0.0667626	0.316841	0.480677	0.989494	0.98083	0.883584	0.310793
CD45RO+CCR7+	CCR4	-0.00980287	-0.36306	0.0896285	-0.0135651	0.247835	0.178241	0.251047	0.0198844	0.0903868	0.243742	3.63014e-05	0.00047019	0.522449	0.342239	0.486726	0.7901	0.00186347	0.0181023
CD45RO+CCR7+	CD25	0.00299121	-0.220823	0.0771598	-0.0130448	0.0260177	0.00961276	0.70568	9.38542e-05	0.10967	0.218919	0.542175	0.796806	0.898139	0.00722677	0.496739	0.7901	0.799005	0.928317
CD45RO+CCR7+	CTLA_4	-4.89321e-05	-0.0594968	0.0490123	-0.0117889	0.0518742	0.005692	0.992556	0.345868	0.131718	0.102474	0.117737	0.842197	0.998865	0.831756	0.525328	0.7901	0.344639	0.953217
CD45RO+CCR7+	CD15s	-0.0110326	-0.265451	0.115168	-0.0289798	0.0604105	0.028256	0.430051	0.0236485	0.174433	0.123188	0.430998	0.672903	0.662279	0.342239	0.583972	0.7901	0.684667	0.895408
CD45RO+CCR7+	CXCR5	-0.002549	-0.156582	0.0793975	-0.022893	0.292671	0.138392	0.80561	0.191967	0.213467	0.107347	2.90312e-05	0.0164452	0.923306	0.705617	0.620263	0.7901	0.00186347	0.126628
CD45RO+CCR7+	CD39	-0.00929885	-0.0604836	0.0490713	-0.0109013	0.0560273	-0.00953267	0.162847	0.378071	0.225679	0.224115	0.167775	0.786202	0.391851	0.831756	0.620617	0.7901	0.410116	0.928317
CD45RO+CCR7+	CD45RA	-0.0302956	-0.972577	0.257942	-0.0640183	0.741461	0.255931	0.398959	0.156079	0.244914	0.194387	0.0027083	0.215806	0.662279	0.65757	0.639266	0.7901	0.0356149	0.531332
CD45RO+CCR7+	CD28	0.00127121	-0.752299	0.315766	-0.137363	1.08982	0.220332	0.979682	0.221976	0.30401	0.0471762	0.000943369	0.420687	0.998865	0.743136	0.724628	0.728028	0.0207541	0.698654
CD45RO+CCR7+	PD_1	0.00125942	0.254996	0.121025	0.0377736	0.0272209	0.317775	0.947498	0.280276	0.304042	0.149991	0.821339	0.00366014	0.994453	0.809309	0.724628	0.7901	0.900232	0.051242
CD45RO+CCR7+	ICOS	-0.0120784	-0.0349273	0.0324229	0.000150181	0.129613	0.0152842	0.028902	0.54983	0.326467	0.983543	0.00026277	0.599586	0.127169	0.851072	0.750387	0.994656	0.0101166	0.835787
CD45RO+CCR7+	CCR6	0.0201623	0.0492773	0.136344	0.0206664	-0.0719793	0.160719	0.427123	0.90898	0.382932	0.550321	0.665234	0.269029	0.662279	0.97709	0.807828	0.912846	0.883584	0.583528
CD45RO+CCR7+	CD161	0.0256185	0.247783	-0.0758842	0.0491464	-0.0289313	0.0656899	0.143114	0.524636	0.477391	0.0424193	0.802256	0.513414	0.350033	0.851072	0.861925	0.728028	0.895271	0.78283
CD45RO+CCR7+	LAG_3	-0.000879695	0.00683536	0.00452902	-0.00199197	0.00591	0.00351559	0.507096	0.534707	0.573143	0.264838	0.443752	0.601663	0.724388	0.851072	0.88515	0.7901	0.684667	0.835787
CD45RO+CCR7+	HLA_DR	-0.00399453	-0.0984112	0.0399914	-0.0175937	0.214126	0.104229	0.738287	0.576822	0.586268	0.282718	0.00750274	0.125777	0.90957	0.851072	0.88515	0.7901	0.0641901	0.430438
CD45RO+CCR7+	CD127	-0.0228369	-0.9002	-0.132154	-0.0193621	0.20687	-0.0141394	0.530504	0.0670043	0.552993	0.694532	0.367683	0.943477	0.729443	0.515933	0.88515	0.939965	0.674085	0.971928
CD45RO+CCR7+	CXCR3	0.0174836	0.277204	-0.0655007	0.0436343	-0.0286693	0.120204	0.412298	0.249311	0.614084	0.133708	0.827264	0.296645	0.662279	0.783549	0.886484	0.7901	0.900232	0.610282
CD45RO+CCR7+	TIGIT	0.0152549	0.0965757	0.0651666	-0.034709	0.228735	0.177509	0.499861	0.575987	0.633203	0.252979	0.077934	0.116409	0.724388	0.851072	0.886484	0.7901	0.266708	0.407433
CD45RO+CCR7+	CD45RO	0.0659328	0.692928	-0.0256051	0.0215463	-0.663672	-0.269318	0.0357985	0.322234	0.892075	0.607718	0.00205044	0.13422	0.131261	0.827982	0.989142	0.912846	0.0350852	0.441814
CD45RO+CCR7+	CD27	-0.0664551	-1.42894	-0.00888095	-0.113686	0.856732	0.27643	0.334359	0.099052	0.983069	0.224039	0.0490603	0.459502	0.625947	0.544786	0.989494	0.7901	0.204197	0.714781
CD45RO+CCR7+	CD57	0.103512	2.64838	-0.0401374	0.177274	-0.78344	0.190981	0.328658	0.0958417	0.950488	0.220113	0.25023	0.746113	0.625947	0.544786	0.989494	0.7901	0.513807	0.928317
CD45RO+CCR7+	CD38	-0.142134	-0.354794	0.0119639	-0.0798186	0.861814	0.2104	0.00273321	0.55525	0.965368	0.195587	0.00396233	0.402213	0.0350762	0.851072	0.989494	0.7901	0.0435856	0.698654
CD45RO+CCR7+	CCR7	-0.053975	-1.54603	0.0139326	-0.0855109	0.988255	0.0602023	0.334765	0.123135	0.967523	0.263575	0.00888735	0.849524	0.625947	0.592587	0.989494	0.7901	0.0684326	0.953217
CD57+	CD27	-0.01691	-0.0691489	0.146001	-0.0236731	0.189667	0.0409692	0.040615	0.596333	0.00486311	0.0357022	0.000682545	0.373282	0.142153	0.851072	0.0936149	0.728028	0.0207541	0.698654
CD57+	CD15s	-0.0177333	-0.162734	0.203728	-0.0215071	0.295171	0.0634116	0.240711	0.377132	0.030679	0.293125	0.00273376	0.442242	0.514855	0.831756	0.262476	0.7901	0.0356149	0.708595
CD57+	CD45RA	-0.00307846	-0.301027	0.112854	-0.0189571	0.0577531	0.0180914	0.721143	0.0406359	0.0375035	0.111514	0.305119	0.710764	0.904502	0.446995	0.303976	0.7901	0.580103	0.906444
CD57+	CD127	0.0218579	0.387496	-0.243271	0.0691344	-3.20075e-06	0.383287	0.293364	0.157988	0.0596061	0.0169649	0.999981	0.00146274	0.589484	0.65757	0.399102	0.728028	0.999981	0.0321803
CD57+	CXCR5	-0.00474928	-0.0555526	0.0321975	-0.00479182	0.0579197	0.0318497	0.0966067	0.0770296	0.0656465	0.211455	0.00140663	0.0384281	0.276119	0.544786	0.421231	0.7901	0.0270776	0.211354
CD57+	CCR4	-0.00599132	-0.721109	0.232297	-0.0552454	0.789475	0.585782	0.810716	0.138771	0.136099	0.110931	1.48017e-05	0.000154118	0.923306	0.610592	0.525328	0.7901	0.00186347	0.00987876
CD57+	CD38	-0.0272491	0.0841907	-0.077756	0.0100677	-0.070057	-0.0698294	0.00253711	0.447699	0.143101	0.388685	0.202296	0.145589	0.0350762	0.851072	0.53114	0.853505	0.45814	0.448415
CD57+	CXCR3	-0.00451165	0.0425988	-0.104137	0.0140583	-0.0300596	-0.0492747	0.727392	0.620356	0.184817	0.415668	0.666257	0.42057	0.904502	0.860975	0.605569	0.853505	0.883584	0.698654
CD57+	TIGIT	0.00826209	-0.025694	0.0268902	-0.00398004	0.0508618	0.0578842	0.0313332	0.513696	0.24262	0.433037	0.0309873	0.00554716	0.1303	0.851072	0.639266	0.854971	0.153937	0.0610187
CD57+	CCR6	-0.0121949	-0.273129	0.121209	-0.0237688	-0.00824554	-0.102404	0.521322	0.0338637	0.291374	0.348769	0.935683	0.255385	0.729443	0.410284	0.724628	0.826844	0.967081	0.56999
CD57+	CD28	0.0295325	-0.0222537	0.0777957	-0.00554271	0.249443	0.051378	0.0879214	0.875969	0.453126	0.808593	0.0149649	0.555254	0.265488	0.963566	0.858826	0.985153	0.1002	0.814373
CD57+	HLA_DR	-0.0403098	0.0652713	0.0667461	-0.0112153	0.0524297	-0.107213	0.0138092	0.646222	0.487421	0.59753	0.575212	0.192756	0.0924615	0.860975	0.861925	0.912846	0.827875	0.529123
CD57+	CD57	0.00910804	0.0759638	-0.0329473	0.000793351	-0.0111777	-0.0397111	0.294742	0.539808	0.535234	0.946215	0.841183	0.414904	0.589484	0.851072	0.88515	0.991131	0.90589	0.698654
CD57+	CCR7	0.0216403	0.0186889	0.0327545	-0.0174236	0.150382	0.00686694	0.0253022	0.919725	0.571897	0.179363	0.0191023	0.899133	0.118077	0.97709	0.88515	0.7901	0.115368	0.965964
CD57+	CD45RO	0.0482778	0.184227	-0.0329282	-0.0265472	-0.154434	-0.307049	0.00507144	0.596856	0.745597	0.242175	0.163458	0.00217174	0.0488126	0.851072	0.948941	0.7901	0.406009	0.041806
CD57+	PD_1	-0.0269584	-0.0913975	-0.0123224	0.0229611	0.0180141	0.174177	0.00996196	0.508434	0.84172	0.0983458	0.780244	0.00299083	0.0767071	0.851072	0.96735	0.7901	0.88649	0.0460587
CD57+	LAG_3	0.000217807	0.0161629	0.00169371	-0.00186541	-0.0028546	0.00247108	0.894867	0.367371	0.866405	0.4045	0.779695	0.781349	0.963703	0.831756	0.988343	0.853505	0.88649	0.928317
CD57+	ICOS	-0.0238045	-0.0228592	-0.00602652	-0.00362342	0.120579	-0.0286802	0.00234576	0.652796	0.892797	0.71413	0.00466492	0.41653	0.0350762	0.860975	0.989142	0.939965	0.0478931	0.698654
CD57+	CTLA_4	-0.00272452	-0.00932353	-0.000219639	0.00152137	0.0188298	0.0239397	0.0330294	0.661006	0.977129	0.373013	0.024863	0.00140273	0.1303	0.860975	0.989494	0.853505	0.132031	0.0321803
CD57+	CD161	-0.00259472	0.299009	0.0128003	0.0320173	-0.322526	-0.206748	0.888584	0.47942	0.910717	0.210666	0.0118019	0.0592305	0.963703	0.851072	0.989494	0.7901	0.0865474	0.285047
CD57+	CD25	-0.0140115	-0.306646	-0.000941659	0.00871323	0.238404	0.315877	0.508013	0.0978243	0.994134	0.758549	0.0565688	0.00471456	0.724388	0.544786	0.994134	0.98083	0.223374	0.057766
HLA_DR+ICOS+	CD39	0.0202965	0.156156	-0.421824	-0.0410549	-0.113505	-0.0747095	0.204933	0.568423	7.78662e-05	0.0629927	0.279217	0.41157	0.478176	0.851072	0.00399713	0.746221	0.544297	0.698654
HLA_DR+ICOS+	CCR6	-0.00438843	-0.19307	0.156029	-0.0232134	0.00767142	0.0507406	0.662419	0.00526485	0.0122456	0.0867638	0.88718	0.286515	0.850104	0.162157	0.157966	0.7901	0.940078	0.604429
HLA_DR+ICOS+	CD45RA	0.000963631	-0.150521	0.140777	-0.029534	0.0553921	-0.000785494	0.921023	0.327967	0.0220796	0.029901	0.383296	0.98862	0.97819	0.827982	0.224328	0.728028	0.683875	0.995162
HLA_DR+ICOS+	CD28	0.0105315	-0.128783	0.185679	-0.000352523	0.167425	0.168795	0.552456	0.436287	0.0894057	0.988198	0.118609	0.0726889	0.752905	0.851072	0.486726	0.994656	0.344639	0.314741
HLA_DR+ICOS+	CD15s	-0.0340022	-0.510451	0.415385	-0.00868436	0.229323	0.397291	0.463226	0.274671	0.144856	0.889267	0.415867	0.109553	0.69938	0.809309	0.53114	0.985153	0.684667	0.401695
HLA_DR+ICOS+	CXCR3	-0.0163328	-0.00399636	-0.305733	0.0412776	0.0692344	0.0326407	0.648578	0.988487	0.162331	0.390481	0.733258	0.854181	0.839336	0.994414	0.581371	0.853505	0.88649	0.953217
HLA_DR+ICOS+	HLA_DR	0.0550314	0.633818	-0.224397	-0.0146555	-0.223281	-0.248825	0.063828	0.0244457	0.20879	0.708574	0.197771	0.102164	0.209139	0.342239	0.618341	0.939965	0.45814	0.394591
HLA_DR+ICOS+	CCR4	0.00716149	-0.417742	0.147302	-0.00237847	0.308758	0.164096	0.790701	0.0900277	0.370237	0.947635	0.0547494	0.237135	0.923306	0.544786	0.80305	0.991131	0.221879	0.537042
HLA_DR+ICOS+	CD127	-0.00388842	0.232052	-0.0960082	0.0203069	0.0416775	0.113992	0.827378	0.226936	0.379502	0.401052	0.703704	0.236007	0.923306	0.743577	0.807828	0.853505	0.883584	0.537042
HLA_DR+ICOS+	CD161	0.0200372	-0.0344533	0.105463	0.0178867	-0.0210099	0.100199	0.397464	0.92492	0.46806	0.578616	0.891243	0.454761	0.662279	0.97709	0.858826	0.912846	0.940078	0.714625
HLA_DR+ICOS+	CD38	-0.0372458	0.244439	-0.0737735	0.0112055	-0.137773	-0.0338994	0.0231502	0.283784	0.45105	0.605062	0.181628	0.703616	0.118077	0.809309	0.858826	0.912846	0.437042	0.906444
HLA_DR+ICOS+	ICOS	-0.0433872	-0.10292	0.0451777	0.025132	0.0860265	-0.0940844	0.00494753	0.389907	0.61468	0.208508	0.314396	0.209588	0.0488126	0.845714	0.886484	0.7901	0.590452	0.529123
HLA_DR+ICOS+	CD57	0.0112336	0.096432	-0.0355754	0.00210438	0.0305375	-0.0555018	0.358194	0.496406	0.633128	0.898481	0.689238	0.405678	0.652815	0.851072	0.886484	0.985153	0.883584	0.698654
HLA_DR+ICOS+	CXCR5	-0.00804148	-0.0418391	0.0210436	-0.00103454	0.08526	0.0937285	0.226434	0.526662	0.601209	0.907479	0.0376169	0.00963037	0.498154	0.851072	0.886484	0.985153	0.170382	0.0823931
HLA_DR+ICOS+	TIGIT	0.0268377	-0.0236826	0.0310198	-0.00190622	0.117152	0.074999	0.0431727	0.850609	0.695038	0.913277	0.140401	0.277381	0.147747	0.94923	0.930746	0.985153	0.387084	0.593286
HLA_DR+ICOS+	PD_1	-0.00808325	-0.0561304	-0.0327702	0.0246384	0.035894	0.180658	0.601848	0.748476	0.729167	0.243145	0.71051	0.0357547	0.791619	0.914804	0.948941	0.7901	0.883584	0.209622
HLA_DR+ICOS+	CD25	-0.020522	-0.157	0.0244538	0.0173372	0.120089	0.0265696	0.11933	0.121783	0.755901	0.321033	0.105362	0.678025	0.316841	0.592587	0.949125	0.826844	0.321999	0.895408
HLA_DR+ICOS+	CCR7	-0.0318298	-0.0196053	-0.0310295	0.0110765	0.244497	0.131054	0.0813537	0.948305	0.77862	0.651371	0.0419839	0.204236	0.250569	0.97709	0.95926	0.931973	0.184729	0.529123
HLA_DR+ICOS+	LAG_3	-0.00435358	0.0262004	-0.00321215	0.00167113	0.00232399	0.0104973	0.096821	0.131511	0.836741	0.62802	0.867556	0.391352	0.276119	0.595666	0.96735	0.921096	0.927803	0.698654
HLA_DR+ICOS+	CD27	0.00901277	-0.254437	0.0266033	0.000701485	0.0419546	-0.0113955	0.772004	0.490858	0.888798	0.986723	0.830084	0.946683	0.923306	0.851072	0.989142	0.994656	0.900232	0.971928
HLA_DR+ICOS+	CTLA_4	-0.00936243	0.0178576	-0.000793336	0.00400065	-0.00103145	0.0173488	0.00150117	0.426596	0.962568	0.28736	0.94865	0.219093	0.0256867	0.851072	0.989494	0.7901	0.973411	0.531332
HLA_DR+ICOS+	CD45RO	0.0133619	0.132931	0.00473155	-0.0185536	-0.208436	-0.196251	0.42234	0.679141	0.963062	0.415117	0.0627145	0.0443854	0.662279	0.860975	0.989494	0.853505	0.235562	0.220682
ICOS+CD38+	CD45RA	-0.00216251	-0.228585	0.14918	-0.0248302	0.0914179	0.0358141	0.797612	0.0575626	0.00565576	0.0344228	0.0938306	0.446323	0.923306	0.49248	0.0967764	0.728028	0.307445	0.708595
ICOS+CD38+	CTLA_4	-0.00287972	0.0265653	0.015336	-0.00134998	-0.0021681	0.0101775	0.025252	0.0887141	0.0498255	0.427854	0.782875	0.141727	0.118077	0.544786	0.383657	0.854971	0.88649	0.445429
ICOS+CD38+	CD28	0.0183224	-0.0235538	0.123336	-0.00678185	0.187953	0.138488	0.143195	0.827312	0.105469	0.683605	0.0125932	0.0337652	0.350033	0.936809	0.496739	0.939965	0.0881525	0.209622
ICOS+CD38+	CCR6	0.000530442	-0.195415	0.0807775	-0.00434178	0.0171982	0.0528988	0.94925	0.00789995	0.11337	0.696883	0.713661	0.200849	0.994453	0.202765	0.498829	0.939965	0.883584	0.529123
ICOS+CD38+	CD25	0.00585386	-0.0665058	-0.0504967	-0.00216026	0.0324371	-0.0029288	0.364559	0.261413	0.200041	0.802706	0.396403	0.92991	0.652815	0.792733	0.616125	0.985153	0.683875	0.971928
ICOS+CD38+	CD27	0.00607139	-0.335246	-0.234595	0.0189237	-0.0916298	0.0128729	0.838044	0.199585	0.197	0.63553	0.598758	0.932502	0.928481	0.714792	0.616125	0.923318	0.845951	0.971928
ICOS+CD38+	CXCR3	-0.0354668	0.0499857	-0.22801	0.0404346	0.0483428	0.0733642	0.221781	0.794068	0.192502	0.294469	0.755519	0.589882	0.49499	0.919447	0.616125	0.7901	0.88649	0.835787
ICOS+CD38+	CD127	0.00737413	0.0591528	-0.0545532	0.00960134	0.0471512	0.00581038	0.395769	0.580771	0.305849	0.415194	0.391558	0.903239	0.662279	0.851072	0.724628	0.853505	0.683875	0.965964
ICOS+CD38+	LAG_3	-0.00452151	0.0389868	-0.0105922	0.000719088	-0.00660665	0.00519152	0.0231978	0.0346344	0.369753	0.782344	0.562507	0.602418	0.118077	0.410284	0.80305	0.985153	0.817227	0.835787
ICOS+CD38+	HLA_DR	0.00494979	0.0461752	-0.0166613	0.000366554	-0.0158604	-0.0114242	0.212004	0.563987	0.492528	0.945648	0.544776	0.615375	0.487293	0.851072	0.861925	0.991131	0.799005	0.846141
ICOS+CD38+	CD161	0.0417318	-0.0152771	0.0708715	0.0294007	0.0693375	-0.0388557	0.019158	0.920279	0.500253	0.209012	0.498079	0.66346	0.109677	0.97709	0.862935	0.7901	0.752002	0.895408
ICOS+CD38+	CD57	0.00158169	0.0316985	-0.0197458	0.00572683	0.0116235	0.00297595	0.788889	0.661476	0.585641	0.476089	0.755966	0.927222	0.923306	0.860975	0.88515	0.883346	0.88649	0.971928
ICOS+CD38+	CCR4	0.0383587	-0.408214	0.0503477	-0.0162177	0.263545	0.0251513	0.0350496	0.0530617	0.64274	0.500467	0.0194777	0.793198	0.131261	0.480677	0.891729	0.896185	0.115368	0.928317
ICOS+CD38+	CD38	-0.04989	0.176069	0.0308946	-0.00191318	-0.0978507	0.0257873	0.000282992	0.241248	0.692213	0.911832	0.223444	0.711179	0.00871615	0.774004	0.930746	0.985153	0.484654	0.906444
ICOS+CD38+	CD45RO	0.0166801	0.0132046	-0.0282284	-0.00909554	-0.144926	-0.15507	0.203836	0.963857	0.724914	0.609976	0.100356	0.0444231	0.478176	0.983006	0.948941	0.912846	0.321976	0.220682
ICOS+CD38+	CCR7	-0.0125437	-0.111774	-0.0307756	-0.00420962	0.0913028	0.0194693	0.416042	0.428119	0.742076	0.838748	0.321067	0.807756	0.662279	0.851072	0.948941	0.985153	0.595715	0.928317
ICOS+CD38+	ICOS	-0.0495492	-0.0291786	-0.0175088	0.0168229	0.0639086	-0.00697894	2.0528e-05	0.680576	0.78519	0.239032	0.268386	0.889631	0.00105377	0.860975	0.959676	0.7901	0.536772	0.965964
ICOS+CD38+	CD15s	-0.00397701	-0.0246668	0.00704674	0.00412413	0.0065622	0.0329884	0.424406	0.57759	0.81536	0.5375	0.823814	0.203578	0.662279	0.851072	0.96735	0.912846	0.900232	0.529123
ICOS+CD38+	CXCR5	0.00673548	-0.0934902	0.017674	0.00195873	0.148266	0.119101	0.603222	0.35947	0.821393	0.909899	0.0482504	0.0686166	0.791619	0.831756	0.96735	0.985153	0.204197	0.310793
ICOS+CD38+	TIGIT	0.0274294	-0.0383787	-0.0131354	-0.0057378	0.00762381	0.0688695	0.0135169	0.692264	0.840599	0.691533	0.90507	0.220813	0.0924615	0.860975	0.96735	0.939965	0.948168	0.531332
ICOS+CD38+	PD_1	-0.0332506	0.107598	0.00617636	0.0146574	-0.00120328	0.215733	0.00422859	0.371944	0.927282	0.330572	0.985971	0.000630643	0.0488126	0.831756	0.989494	0.826844	0.998945	0.0194238

## Sheet: CD4_GADA
Supplementary Data 2. LME results of marker expression in CD4+ and CD8+ T cell subsets
LME results in marker expression in CD4+ T cell subsets of GADA first group
		Coefficent						P value						FDR
Cell type	Marker	age	sex	status	age*status	HLA-DR3/4	HLA-DR4	age	sex	status	age*status	HLA-DR3/4	HLA-DR4	age	sex	status	age*status	HLA-DR3/4	HLA-DR4
CCR4+	CXCR3	-0.037171	0.0789762	-0.314449	0.0757638	0.185087	-0.0741422	0.0550227	0.501298	0.00345996	0.00523499	0.152643	0.560634	0.222987	0.973227	0.170137	0.320072	0.618606	0.75471
CCR4+	CD161	0.0107628	0.0875482	-0.121936	0.0181242	0.0116262	-0.107371	0.332462	0.25385	0.0445457	0.232415	0.879799	0.196574	0.602342	0.973227	0.57167	0.618994	0.947476	0.463309
CCR4+	CD15s	0.000541215	0.00951088	-0.0213083	-0.00108557	0.000695939	-0.0207683	0.802465	0.624365	0.0672181	0.709145	0.972182	0.319396	0.934321	0.973227	0.582583	0.880233	0.986518	0.568033
CCR4+	CD45RO	0.0422086	-0.069711	-0.0993211	0.00376669	0.103525	0.278478	0.000624949	0.528376	0.11173	0.810119	0.369181	0.0309252	0.0120303	0.973227	0.582583	0.904435	0.871711	0.257914
CCR4+	CD57	-0.000212613	0.0281082	-0.0620828	0.00456846	-0.0128985	0.0494819	0.973904	0.384859	0.090987	0.617658	0.696882	0.187364	0.988168	0.973227	0.582583	0.84928	0.947476	0.463309
CCR4+	CXCR5	-0.0200104	-0.0445588	-0.223134	0.0596	0.0350149	-0.283429	0.3905	0.746586	0.0805506	0.0658055	0.809721	0.0796065	0.633021	0.973227	0.582583	0.563003	0.947476	0.345712
CCR4+	CD28	0.00237459	-0.14494	-0.13444	0.0241495	-0.0869172	0.0298541	0.867632	0.351795	0.0774507	0.208856	0.580363	0.850413	0.93784	0.973227	0.582583	0.618994	0.921401	0.922279
CCR4+	CD38	-0.0328059	-0.0695228	-0.100139	0.0205684	-0.0438159	-0.0612003	0.00307908	0.209344	0.0928487	0.17057	0.443102	0.310172	0.0348545	0.973227	0.582583	0.613717	0.897864	0.561959
CCR4+	HLA_DR	0.00216002	0.0328632	0.0247041	-0.00701375	0.0101213	-0.00710177	0.519857	0.22413	0.169933	0.12556	0.70931	0.797919	0.721243	0.973227	0.688677	0.589478	0.947476	0.901765
CCR4+	ICOS	-0.0135178	-0.0726485	-0.0385151	-0.00256566	-0.0914188	-0.0436829	0.0215651	0.00478293	0.232604	0.751985	0.00102038	0.125154	0.123001	0.336465	0.761774	0.884013	0.062253	0.363656
CCR4+	CCR6	-0.00450784	0.0310961	-0.0605415	0.0147736	0.0475886	-0.0436037	0.663046	0.715568	0.272976	0.291832	0.592914	0.630797	0.842617	0.973227	0.789604	0.701231	0.922311	0.795888
CCR4+	LAG_3	0.000117365	-0.00373943	0.00302295	-0.000721972	0.003423	0.00778219	0.856371	0.272967	0.396836	0.423888	0.340992	0.0501228	0.93784	0.973227	0.871667	0.750238	0.843545	0.275675
CCR4+	CD39	0.00963855	0.0352096	-0.00864676	-0.0112639	-0.0193867	-0.095789	0.00368516	0.374731	0.605485	0.0103996	0.626733	0.0338023	0.0378343	0.973227	0.927834	0.320308	0.937057	0.257914
CCR4+	CCR4	-0.0406828	0.0928599	-0.0491428	-0.0400642	0.0251034	0.0467796	0.050992	0.47614	0.657023	0.156939	0.852462	0.737633	0.218132	0.973227	0.927834	0.589478	0.947476	0.873811
CCR4+	CD27	-0.0161426	-0.0863536	-0.0342661	0.0314194	0.0710739	0.00890833	0.254794	0.397774	0.649802	0.104874	0.502041	0.933883	0.537512	0.973227	0.927834	0.589478	0.904419	0.965221
CCR4+	CD127	0.0164409	0.0786075	-0.0407861	0.0163407	0.229804	0.221232	0.277036	0.622279	0.60699	0.418648	0.180919	0.200688	0.557429	0.973227	0.927834	0.750238	0.658884	0.463309
CCR4+	CTLA_4	-4.88815e-05	-0.0088206	-0.0017732	-0.00165752	-0.0127614	-0.0111562	0.959391	0.293225	0.727824	0.20355	0.152301	0.212188	0.988168	0.973227	0.929654	0.618994	0.618606	0.463309
CCR4+	TIGIT	0.0191084	-0.0340852	0.0124471	-0.0123586	-0.0770239	-0.130304	0.0119121	0.471639	0.754589	0.22385	0.138651	0.0231078	0.0797594	0.973227	0.929654	0.618994	0.618606	0.247418
CCR4+	CD45RA	0.0018662	0.0588877	0.0375736	-0.0961965	-0.126064	-0.603693	0.945232	0.861798	0.792057	0.0102572	0.715828	0.106167	0.988168	0.987391	0.937229	0.320308	0.947476	0.354135
CCR4+	CCR7	-0.00396142	-0.183631	-0.0192749	0.018654	-0.030464	0.158422	0.811643	0.028194	0.835233	0.427585	0.699643	0.0744829	0.934321	0.360813	0.937229	0.750238	0.947476	0.345712
CCR4+	CD25	0.00509632	-0.0206282	0.00635489	-0.015227	-0.0919448	-0.0569032	0.595276	0.691213	0.903317	0.253362	0.117727	0.329826	0.797152	0.973227	0.952676	0.661318	0.618606	0.57071
CCR4+	PD_1	-0.0101314	-0.0704345	0.00218145	-0.01167	-0.0131268	-0.0355937	0.282334	0.376315	0.965022	0.35755	0.87126	0.66805	0.557429	0.973227	0.977144	0.747981	0.947476	0.810077
CD25+CD127–	CXCR3	-0.0417088	0.163691	-0.270409	0.0479543	0.242021	-0.097726	0.0689699	0.274343	0.0299898	0.124344	0.134577	0.536821	0.259058	0.973227	0.461843	0.589478	0.618606	0.738129
CD25+CD127–	CD15s	-0.00568951	-0.0181241	-0.0854832	0.00100396	-0.0106423	-0.0562578	0.447611	0.725323	0.0366654	0.92124	0.843649	0.320902	0.67727	0.973227	0.513316	0.952155	0.947476	0.568033
CD25+CD127–	CCR6	-0.00947613	-0.0160025	-0.077836	-0.00141602	-0.0622155	-0.115657	0.2919	0.741473	0.115061	0.908784	0.239738	0.0456971	0.56902	0.973227	0.582583	0.945627	0.709994	0.275675
CD25+CD127–	CXCR5	-0.0217399	0.050076	-0.104555	0.0135469	0.0285104	-0.112983	0.0962289	0.537132	0.137428	0.443957	0.736944	0.2118	0.315303	0.973227	0.622467	0.768194	0.947476	0.463309
CD25+CD127–	CTLA_4	-0.00132995	-0.00797224	-0.00938892	0.000633902	-0.00515006	0.000288966	0.3632	0.366686	0.237436	0.751324	0.574907	0.975551	0.628459	0.973227	0.761774	0.884013	0.921401	0.988387
CD25+CD127–	CCR4	-0.0344501	-0.132614	-0.188872	0.00863574	-0.0821247	0.138416	0.230445	0.366751	0.232579	0.828087	0.592376	0.393212	0.521891	0.973227	0.761774	0.904435	0.922311	0.605546
CD25+CD127–	CD28	-0.0252771	-0.253602	-0.109712	0.0207037	-0.229031	0.0550512	0.132275	0.0491693	0.220711	0.360665	0.0810139	0.662983	0.384347	0.504804	0.761774	0.747981	0.618606	0.810077
CD25+CD127–	CD39	-0.00385659	-0.00315553	-0.0279539	-0.000990111	-0.0723295	-0.0946678	0.403759	0.966152	0.24818	0.871644	0.34894	0.230182	0.647697	0.991085	0.764394	0.925724	0.843545	0.484876
CD25+CD127–	HLA_DR	-0.0139658	-0.0194819	0.0936845	0.000757598	-0.015088	-0.100627	0.377641	0.794769	0.285626	0.972631	0.849869	0.242438	0.629312	0.973227	0.789604	0.985429	0.947476	0.484876
CD25+CD127–	CD57	-0.0116045	-0.00123542	-0.0477749	0.00500806	-0.0167585	-0.000843228	0.187443	0.98465	0.307989	0.672302	0.803081	0.990223	0.465585	0.991085	0.803902	0.880233	0.947476	0.993102
CD25+CD127–	CD38	-0.0902049	0.11091	0.145751	-0.0109716	0.0555657	-0.112408	0.00171982	0.604988	0.321746	0.76784	0.802433	0.622442	0.0240775	0.973227	0.807763	0.895814	0.947476	0.792198
CD25+CD127–	CD127	0.0728949	0.053966	-0.110315	-0.0120895	0.115786	0.352085	0.00258645	0.778667	0.371998	0.699086	0.564207	0.105472	0.0331928	0.973227	0.867995	0.880233	0.921401	0.354135
CD25+CD127–	LAG_3	-0.00154434	-0.000233085	0.00479544	-0.000518276	0.00444016	0.00714207	0.131059	0.963899	0.389898	0.712754	0.423965	0.225347	0.384347	0.991085	0.871667	0.880233	0.882306	0.481992
CD25+CD127–	CD45RO	-0.0128291	-0.103742	-0.0622748	0.0118671	0.028223	0.123362	0.380039	0.253856	0.430617	0.552798	0.760607	0.213604	0.629312	0.973227	0.8778	0.840729	0.947476	0.463309
CD25+CD127–	TIGIT	0.00558845	0.00828569	0.0670117	-0.00465148	-0.0766026	-0.1275	0.722309	0.936366	0.428734	0.827992	0.487337	0.269022	0.875871	0.991085	0.8778	0.904435	0.904215	0.520115
CD25+CD127–	CD25	0.00744983	-0.0229502	-0.0252287	-0.00710655	-0.0182635	0.0717359	0.243323	0.404906	0.476941	0.428708	0.534218	0.0240991	0.527772	0.973227	0.881608	0.750238	0.914106	0.247418
CD25+CD127–	CCR7	-0.0166914	-0.20392	0.055593	-0.025232	-0.142572	0.0683438	0.322387	0.00655451	0.553366	0.289243	0.0700392	0.40799	0.591042	0.336465	0.903015	0.701231	0.618606	0.610004
CD25+CD127–	CD161	0.00368954	0.0380386	-0.0292769	0.00246819	-0.00352787	-0.106681	0.755427	0.714139	0.64109	0.876916	0.973706	0.341496	0.901828	0.973227	0.927834	0.925724	0.986518	0.584338
CD25+CD127–	ICOS	-0.0618738	-0.194889	-0.0253067	0.00663047	-0.166437	-0.0845283	1.49396e-05	0.0201169	0.723598	0.714475	0.0496677	0.305143	0.000766897	0.360813	0.929654	0.880233	0.618606	0.561959
CD25+CD127–	CD27	-0.0541059	-0.0916183	-0.0380011	0.0181686	0.0591146	0.0378444	0.00848916	0.530997	0.721116	0.501796	0.697244	0.807801	0.0622538	0.973227	0.929654	0.813438	0.947476	0.901765
CD25+CD127–	PD_1	-0.036683	-0.0369728	0.0290697	0.0173542	0.130423	-0.0804066	0.143587	0.824664	0.827419	0.608116	0.461993	0.656727	0.400977	0.973657	0.937229	0.843693	0.898823	0.809088
CD25+CD127–	CD45RA	0.00436854	0.0482182	-0.000836281	-0.0757658	0.0534025	-0.309578	0.848001	0.871981	0.994411	0.015485	0.861002	0.32662	0.93784	0.987391	0.994411	0.353537	0.947476	0.57071
CD45RA+CCR7+	CD38	-0.0554668	-0.048345	-0.236352	0.025236	-0.180681	-0.189589	5.29501e-05	0.654494	0.000910729	0.143784	0.131959	0.120804	0.00203858	0.973227	0.104869	0.589478	0.618606	0.35916
CD45RA+CCR7+	CD28	-0.015903	-0.0433296	-0.20013	0.0366979	-0.0784569	-0.0445672	0.223932	0.782775	0.00479319	0.0383328	0.626724	0.783706	0.518591	0.973227	0.170137	0.491938	0.937057	0.894006
CD45RA+CCR7+	CXCR5	-0.00295948	0.00688941	-0.024308	0.00679644	-0.00180522	-0.0266268	0.195498	0.683551	0.048816	0.0305387	0.918233	0.157423	0.474904	0.973227	0.578282	0.491938	0.956716	0.417984
CD45RA+CCR7+	CD57	-0.00931461	0.0011321	-0.057596	0.00406198	0.0446896	0.00673723	0.0960098	0.981212	0.0538106	0.585307	0.384112	0.894381	0.315303	0.991085	0.582583	0.840729	0.871711	0.954347
CD45RA+CCR7+	LAG_3	-0.000402803	-0.00408542	0.00292548	-0.000351588	-0.00102099	0.00118476	0.410326	0.0969966	0.280872	0.607027	0.678941	0.64773	0.651446	0.798474	0.789604	0.843693	0.947476	0.804439
CD45RA+CCR7+	CD127	0.00473691	-0.0146084	0.0850202	-0.0261537	0.288508	0.0978587	0.74175	0.920235	0.264548	0.178271	0.0797405	0.525208	0.892417	0.991085	0.789604	0.618994	0.618606	0.735985
CD45RA+CCR7+	ICOS	-0.00874385	-0.011408	-0.0150257	0.00229464	-0.0473789	-0.03422	0.00451565	0.516861	0.352756	0.574303	0.024546	0.09274	0.038259	0.973227	0.83576	0.840729	0.47251	0.348832
CD45RA+CCR7+	CTLA_4	-0.00187454	-0.0115649	-0.00940703	-0.00333647	0.00633407	-0.0201817	0.356219	0.634477	0.377644	0.220496	0.798002	0.426949	0.623383	0.973227	0.868019	0.618994	0.947476	0.632213
CD45RA+CCR7+	CD45RA	-0.0138354	-0.0485381	-0.0736249	-0.0342901	0.128045	-0.219669	0.41523	0.829376	0.407945	0.133103	0.579481	0.353235	0.651792	0.973657	0.871667	0.589478	0.921401	0.585235
CD45RA+CCR7+	CD25	-0.00203428	-0.00401184	0.00820859	2.3979e-06	-0.0186709	0.0321575	0.30279	0.755597	0.4389	0.999286	0.19355	0.043811	0.575956	0.973227	0.8778	0.999286	0.658884	0.275675
CD45RA+CCR7+	CXCR3	-0.00451806	0.00890443	-0.0103256	0.00221203	0.0441398	0.016243	0.103142	0.739546	0.475824	0.54761	0.130706	0.564578	0.324162	0.973227	0.881608	0.840729	0.618606	0.75471
CD45RA+CCR7+	CD39	0.000677996	0.0120457	0.00176052	-0.000820463	0.00114576	-0.0131623	0.35197	0.0269969	0.653657	0.410384	0.808499	0.0224507	0.623027	0.360813	0.927834	0.750238	0.947476	0.247418
CD45RA+CCR7+	CD161	0.00497385	0.00837887	-0.00279038	-0.00456802	0.00764229	-0.0220185	0.000116764	0.504942	0.659289	0.00623517	0.552558	0.113005	0.00359633	0.973227	0.927834	0.320072	0.921401	0.35916
CD45RA+CCR7+	CD27	-0.0185744	-0.0596833	-0.032164	0.0298567	0.0646428	0.0373409	0.14581	0.537595	0.633848	0.0857787	0.521921	0.715239	0.400977	0.973227	0.927834	0.574344	0.914106	0.853851
CD45RA+CCR7+	HLA_DR	-0.00504291	0.013583	0.00456936	0.00230013	-0.00942702	-0.00857002	0.014986	0.289711	0.675317	0.406552	0.477513	0.530483	0.0923139	0.973227	0.927834	0.750238	0.898823	0.735985
CD45RA+CCR7+	PD_1	-0.00129551	0.00731047	0.00368489	-0.00193774	0.0100738	0.0252783	0.441158	0.452668	0.686237	0.402872	0.332548	0.0327141	0.67727	0.973227	0.927834	0.750238	0.843545	0.257914
CD45RA+CCR7+	CD15s	-9.90525e-06	0.00234436	0.000560557	-0.000359223	0.00146523	-0.00128606	0.975335	0.273426	0.745209	0.412633	0.505065	0.568883	0.988168	0.973227	0.929654	0.750238	0.904419	0.75471
CD45RA+CCR7+	CD45RO	0.00937469	0.0202982	-0.00303807	-0.00259936	0.0400285	0.0535884	7.95901e-07	0.0244621	0.749716	0.283216	0.000812604	7.16221e-05	0.000122569	0.360813	0.929654	0.701231	0.062253	0.0110298
CD45RA+CCR7+	CCR6	-0.00340483	-0.00540506	0.0036988	-0.0047426	-0.00560508	-0.0300082	0.178171	0.721574	0.785125	0.171363	0.726129	0.0875504	0.44981	0.973227	0.937229	0.613717	0.947476	0.345712
CD45RA+CCR7+	TIGIT	0.00069332	0.0125749	-0.00165571	0.00117944	-0.00240571	0.0153005	0.665205	0.129751	0.85138	0.59838	0.771252	0.0978431	0.842617	0.908258	0.937229	0.843693	0.947476	0.350415
CD45RA+CCR7+	CCR7	-0.00611341	-0.204701	-0.0114641	0.0144752	-0.0787221	-0.0736547	0.452979	0.0238094	0.789812	0.189041	0.31704	0.354358	0.67727	0.360813	0.937229	0.618994	0.827527	0.585235
CD45RA+CCR7+	CCR4	-0.00325663	0.0278847	0.000987851	-0.00262772	0.0363025	-0.00775736	0.222802	0.234515	0.944044	0.463426	0.143038	0.743707	0.518591	0.973227	0.970353	0.784259	0.618606	0.874281
CD45RO+CCR7+	CXCR5	-0.0230599	-0.0108253	-0.220189	0.0301371	-0.120981	-0.17989	0.0635891	0.903133	0.00136194	0.0735366	0.209456	0.0776072	0.251096	0.991085	0.104869	0.574344	0.658884	0.345712
CD45RO+CCR7+	CD161	0.00717008	0.222647	-0.184066	0.0176356	0.33331	0.132351	0.568463	0.0435748	0.00805333	0.301882	0.00810497	0.211845	0.77472	0.479323	0.206702	0.701231	0.208028	0.463309
CD45RO+CCR7+	TIGIT	0.0367265	0.0882538	-0.213081	0.0144663	-0.223493	-0.283912	0.131962	0.583267	0.10465	0.660101	0.200254	0.119316	0.384347	0.973227	0.582583	0.880233	0.658884	0.35916
CD45RO+CCR7+	CD38	-0.0550178	-0.0282405	-0.494449	0.0142854	-0.625145	-0.608846	0.253838	0.925989	0.0599575	0.827274	0.0732436	0.0860499	0.537512	0.991085	0.582583	0.904435	0.618606	0.345712
CD45RO+CCR7+	ICOS	-0.00879717	0.00263415	-0.0590525	0.0018747	-0.0747582	0.0046352	0.225621	0.948296	0.136177	0.85028	0.101633	0.917357	0.518591	0.991085	0.622467	0.917405	0.618606	0.965221
CD45RO+CCR7+	CD28	-0.00384349	-0.0731143	-0.423372	0.00871301	-0.655043	-0.210368	0.942595	0.849852	0.142052	0.904164	0.128567	0.613647	0.988168	0.984039	0.625028	0.945627	0.618606	0.792198
CD45RO+CCR7+	CD127	0.0168887	0.14298	0.37006	-0.11482	0.101982	0.551554	0.719556	0.615543	0.150074	0.0794455	0.732983	0.0978043	0.875871	0.973227	0.641982	0.574344	0.947476	0.350415
CD45RO+CCR7+	CD57	9.10401e-05	0.116554	-0.77512	0.189958	0.521558	-0.387752	0.999362	0.871332	0.210603	0.225705	0.498352	0.622137	0.999362	0.987391	0.761774	0.618994	0.904419	0.792198
CD45RO+CCR7+	CXCR3	-0.00857363	-0.0250183	-0.148718	0.0446537	0.16274	0.166415	0.694477	0.819178	0.220047	0.146963	0.195479	0.1987	0.862496	0.973657	0.761774	0.589478	0.658884	0.463309
CD45RO+CCR7+	CD39	0.00465951	0.0134486	0.0368728	-0.0114192	-0.0380436	0.0574607	0.419009	0.668467	0.243558	0.155142	0.270286	0.120917	0.651792	0.973227	0.764394	0.589478	0.743285	0.35916
CD45RO+CCR7+	CD25	0.00971282	-0.019876	0.0407621	-0.0155224	-0.0302638	0.115524	0.197363	0.561043	0.329178	0.144216	0.410087	0.00835519	0.474904	0.973227	0.807763	0.589478	0.882306	0.20918
CD45RO+CCR7+	CD45RO	0.0168942	0.148201	-0.122518	0.0365466	0.42957	0.196024	0.487376	0.568784	0.340207	0.264061	0.137536	0.471301	0.701456	0.973227	0.818622	0.666647	0.618606	0.683062
CD45RO+CCR7+	CD27	0.0093061	-0.016799	-0.237561	-0.0169337	-0.611344	-0.106552	0.870852	0.971769	0.435888	0.826357	0.237196	0.832479	0.93784	0.991085	0.8778	0.904435	0.709994	0.915727
CD45RO+CCR7+	CD15s	-0.00766647	-0.0626637	0.0551549	-0.0184702	-0.0421725	0.180196	0.583436	0.364044	0.47622	0.346752	0.558934	0.0351701	0.78815	0.973227	0.881608	0.747981	0.921401	0.257914
CD45RO+CCR7+	CCR7	-0.0159572	-0.122235	0.192864	-0.0888558	-0.471694	0.0340461	0.800943	0.744157	0.574977	0.309634	0.257303	0.933355	0.934321	0.973227	0.921428	0.701231	0.733791	0.965221
CD45RO+CCR7+	PD_1	0.00743692	0.110175	-0.0505249	0.0191889	0.249534	-0.0603103	0.673469	0.583859	0.586363	0.417489	0.24493	0.770215	0.843205	0.973227	0.921428	0.750238	0.711684	0.885172
CD45RO+CCR7+	CD45RA	-0.00115321	-0.123155	-0.0520087	-0.0604011	-0.158787	-0.297029	0.966197	0.297856	0.731875	0.11936	0.209645	0.0291136	0.988168	0.973227	0.929654	0.589478	0.658884	0.257914
CD45RO+CCR7+	LAG_3	-0.000979951	-0.00407746	-0.00144831	0.00167027	-0.005872	0.00695892	0.234532	0.25283	0.751342	0.152009	0.124653	0.0871149	0.522394	0.973227	0.929654	0.589478	0.618606	0.345712
CD45RO+CCR7+	CCR6	0.00346237	-0.174953	0.0283991	-0.0128487	-0.0917125	0.167734	0.861195	0.123061	0.793661	0.64042	0.414231	0.166998	0.93784	0.902446	0.937229	0.872784	0.882306	0.435892
CD45RO+CCR7+	HLA_DR	-0.00167164	0.0233485	0.016017	-0.0053542	-0.139638	-0.00458344	0.908606	0.711141	0.843619	0.794409	0.0414093	0.94881	0.965002	0.973227	0.937229	0.904435	0.618606	0.97255
CD45RO+CCR7+	CCR4	-0.00252197	0.0160422	0.00693461	-0.0154828	-0.0730596	0.0734549	0.848779	0.834563	0.922993	0.395863	0.377907	0.390766	0.93784	0.973657	0.960411	0.750238	0.871711	0.605546
CD45RO+CCR7+	CTLA_4	0.000777217	-0.00821266	-0.000850282	-0.00883433	-0.0201951	0.0146366	0.85203	0.649015	0.970799	0.136424	0.296335	0.474595	0.93784	0.973227	0.977144	0.589478	0.800625	0.683062
CD57+	CXCR3	-0.0246586	0.0596829	-0.171245	0.0378332	0.0503756	-0.062122	0.0436006	0.379051	0.0113561	0.0259993	0.478594	0.40222	0.20347	0.973227	0.218605	0.491938	0.898823	0.610004
CD57+	CCR6	-0.0293961	-0.0311596	-0.161727	0.0366351	0.0037723	-0.193216	0.0820135	0.666387	0.0860313	0.123398	0.960983	0.020957	0.293723	0.973227	0.582583	0.589478	0.986518	0.247418
CD57+	CD57	-0.00425046	0.0153638	-0.0753167	0.00630367	-0.011176	0.103349	0.607868	0.685672	0.107314	0.589602	0.781535	0.038221	0.806998	0.973227	0.582583	0.840729	0.947476	0.267547
CD57+	CTLA_4	-0.000162041	-0.00844451	-0.00737978	-0.000741465	-0.0117369	-0.00838822	0.865242	0.210407	0.155266	0.569677	0.109298	0.240106	0.93784	0.973227	0.646244	0.840729	0.618606	0.484876
CD57+	CD161	-0.00311323	0.204985	-0.135333	0.00644284	0.114752	-0.254713	0.880142	0.177388	0.224032	0.818223	0.454779	0.121275	0.941263	0.973227	0.761774	0.904435	0.898823	0.35916
CD57+	CD28	0.00861115	-0.189653	-0.0817094	0.0184972	-0.206482	0.11677	0.557312	0.168369	0.294482	0.349704	0.147468	0.404867	0.766304	0.973227	0.795617	0.747981	0.618606	0.610004
CD57+	CD15s	-0.021436	-0.0984307	-0.0546762	0.00785339	-0.0308858	-0.0198597	0.0457531	0.273397	0.330448	0.580787	0.733404	0.829914	0.207235	0.973227	0.807763	0.840729	0.947476	0.915727
CD57+	HLA_DR	-0.0391188	-0.075349	0.0674083	-0.0195442	-0.000866364	0.0861455	0.00900602	0.394919	0.392978	0.328796	0.992451	0.372423	0.0630421	0.973227	0.871667	0.733834	0.992451	0.585235
CD57+	CD45RO	0.0300545	-0.146628	-0.0465341	0.000309049	-0.0219323	0.236968	0.0269347	0.258458	0.50784	0.986163	0.865086	0.0928709	0.148141	0.973227	0.884228	0.992609	0.947476	0.348832
CD57+	CD38	-0.0280811	-0.00419656	-0.0329076	-0.00297562	-0.0208613	-0.066393	0.00433053	0.9488	0.518125	0.81743	0.761309	0.356425	0.038259	0.991085	0.884228	0.904435	0.947476	0.585235
CD57+	LAG_3	-0.000309739	-0.00637001	0.00255624	-0.0006057	0.00307739	0.00694925	0.667528	0.190708	0.510354	0.538231	0.53381	0.185236	0.842617	0.973227	0.884228	0.840729	0.914106	0.463309
CD57+	CD39	-0.00622138	-0.050619	0.0171471	-0.0149556	-0.0620927	-0.104686	0.266423	0.548241	0.556308	0.0478142	0.469885	0.237385	0.547055	0.973227	0.903015	0.516272	0.898823	0.484876
CD57+	CXCR5	-0.00647762	-0.00790617	-0.00745016	0.00381807	-0.0229027	-0.0225202	0.00668245	0.610286	0.548783	0.228033	0.177838	0.194496	0.0514549	0.973227	0.903015	0.618994	0.658884	0.463309
CD57+	CCR7	0.0110251	-0.152653	0.0297891	-0.0053401	-0.127345	0.128065	0.278803	0.0734583	0.583393	0.698017	0.128614	0.131542	0.557429	0.665446	0.921428	0.880233	0.618606	0.368317
CD57+	CD45RA	0.0119524	0.0931421	0.049933	-0.0936518	-0.0400524	-0.485219	0.62604	0.766189	0.697634	0.00581686	0.900034	0.153264	0.824019	0.973227	0.929654	0.320072	0.94935	0.417984
CD57+	ICOS	-0.0106625	-0.0964098	-0.0105834	-0.00796083	-0.0883378	-0.0120932	0.174444	0.0547699	0.80211	0.457832	0.0869851	0.808075	0.447741	0.527161	0.937229	0.783401	0.618606	0.901765
CD57+	CD25	0.0101963	-0.0737819	0.0136778	-0.00639395	-0.0308002	0.0321075	0.451971	0.317658	0.853258	0.732822	0.68699	0.686723	0.67727	0.973227	0.937229	0.884013	0.947476	0.826213
CD57+	CD27	-0.0298179	-0.0264303	0.00753888	0.000944743	0.0394977	0.130889	0.000379511	0.60118	0.859865	0.930434	0.460736	0.0303397	0.00974077	0.973227	0.937229	0.955246	0.898823	0.257914
CD57+	PD_1	-0.0173112	-0.0437512	-0.014382	0.00633567	0.139988	0.0809361	0.237452	0.652175	0.854292	0.749705	0.194856	0.445672	0.522394	0.973227	0.937229	0.884013	0.658884	0.653652
CD57+	CD127	0.0692702	0.115006	0.0180094	0.00987534	0.0840322	0.266092	0.000495602	0.162773	0.864198	0.711015	0.33738	0.00541586	0.0109033	0.973227	0.937229	0.880233	0.843545	0.208511
CD57+	CCR4	-0.00120857	0.0187378	0.0227069	-0.016218	0.0636177	0.423544	0.967713	0.919196	0.887939	0.69145	0.744425	0.0536065	0.988168	0.991085	0.949601	0.880233	0.947476	0.284669
CD57+	TIGIT	0.0220107	0.0330597	-0.0028754	-0.0104262	0.0188012	-0.0463912	1.01301e-05	0.162285	0.909373	0.107388	0.4351	0.0834351	0.000766897	0.973227	0.952676	0.589478	0.893405	0.345712
HLA_DR+ICOS+	CXCR3	-0.0464649	0.321275	-0.488334	0.0805191	0.44226	0.0506767	0.170495	0.0304583	0.011266	0.0935277	0.00585713	0.758701	0.445021	0.360813	0.218605	0.580546	0.1804	0.878495
HLA_DR+ICOS+	CD45RO	0.00321209	0.0562947	-0.133751	0.0114689	0.173701	0.291405	0.83135	0.593334	0.102181	0.576091	0.134665	0.0224563	0.93784	0.973227	0.582583	0.840729	0.618606	0.247418
HLA_DR+ICOS+	CXCR5	-0.0188778	-0.0243656	-0.067209	0.013254	-0.0358971	-0.069258	0.0143649	0.65333	0.0982163	0.19626	0.52879	0.245801	0.0921748	0.973227	0.582583	0.618994	0.914106	0.485299
HLA_DR+ICOS+	CD38	0.00732896	0.0679331	0.136013	-0.0382023	0.0105735	-0.117831	0.644879	0.500835	0.117273	0.083359	0.919441	0.290933	0.834549	0.973227	0.582583	0.574344	0.956716	0.553132
HLA_DR+ICOS+	PD_1	-0.0235266	0.0045934	-0.239494	0.0365682	0.31168	0.231924	0.319926	0.974553	0.0640527	0.259414	0.0596899	0.157171	0.591042	0.991085	0.582583	0.665829	0.618606	0.417984
HLA_DR+ICOS+	CD57	-0.0109198	0.0332823	-0.0807313	0.020458	-0.00434309	0.159054	0.339976	0.552139	0.20671	0.206	0.940431	0.0407698	0.608794	0.973227	0.761774	0.618994	0.971989	0.272981
HLA_DR+ICOS+	CCR6	-0.023406	-0.123641	-0.077753	0.0218091	-0.016841	-0.106082	0.0845919	0.211664	0.280348	0.233128	0.865609	0.3099	0.296072	0.973227	0.789604	0.618994	0.947476	0.561959
HLA_DR+ICOS+	CD39	0.0452691	-0.0973326	0.0566555	-0.0298314	-0.20223	-0.467088	0.00113755	0.643024	0.413193	0.0942444	0.350564	0.0482494	0.018637	0.973227	0.871667	0.580546	0.843545	0.275675
HLA_DR+ICOS+	HLA_DR	0.0324735	-0.00864954	0.107041	-0.0130271	0.0200455	0.396154	0.164431	0.931252	0.408614	0.69038	0.851478	0.00087797	0.436594	0.991085	0.871667	0.880233	0.947476	0.0608418
HLA_DR+ICOS+	CD15s	-0.0697389	-0.403436	-0.146978	0.0347406	-0.410815	-0.593907	0.0546075	0.0111057	0.461564	0.491449	0.0152001	0.00118523	0.222987	0.360813	0.881608	0.813438	0.334403	0.0608418
HLA_DR+ICOS+	CD28	-0.013214	-0.180044	-0.0568012	0.00722301	-0.210156	-0.022565	0.37869	0.11472	0.478515	0.721911	0.080768	0.844601	0.629312	0.883341	0.881608	0.882336	0.618606	0.922279
HLA_DR+ICOS+	CCR7	-0.0136093	-0.262923	0.0720607	-0.0270683	-0.220126	-0.121381	0.468559	0.0296574	0.480877	0.297165	0.0695948	0.302649	0.687219	0.360813	0.881608	0.701231	0.618606	0.561959
HLA_DR+ICOS+	CD127	-0.0134435	-0.0209539	-0.0765991	0.0165915	-0.0341433	0.242695	0.473092	0.832151	0.455558	0.522867	0.745291	0.0487646	0.687323	0.973657	0.881608	0.838766	0.947476	0.275675
HLA_DR+ICOS+	CTLA_4	-0.00627635	-0.00935556	-0.0104982	0.00130903	-0.0124557	-0.0263	0.0356553	0.641889	0.504613	0.74243	0.556066	0.237682	0.171591	0.973227	0.884228	0.884013	0.921401	0.484876
HLA_DR+ICOS+	CCR4	-0.0182108	-0.309531	-0.0951861	0.0451984	-0.287041	0.130624	0.506973	0.0985131	0.519826	0.230213	0.13725	0.492158	0.716273	0.798474	0.884228	0.618994	0.618606	0.701781
HLA_DR+ICOS+	CD27	-0.046002	-0.0852659	-0.0623166	0.0397712	0.0442186	0.000952977	0.0200036	0.40121	0.557054	0.1423	0.676868	0.993102	0.118483	0.973227	0.903015	0.589478	0.947476	0.993102
HLA_DR+ICOS+	LAG_3	-0.00543263	-0.00539947	-0.00559582	0.00507231	0.00707545	0.0420256	0.0335337	0.669309	0.684775	0.149729	0.599355	0.00931071	0.166587	0.973227	0.927834	0.589478	0.923006	0.20918
HLA_DR+ICOS+	ICOS	-0.0309267	-0.168154	-0.0340379	0.00447754	-0.22364	0.0260694	0.0726394	0.0251987	0.719585	0.851876	0.0058251	0.754497	0.266344	0.360813	0.929654	0.917405	0.1804	0.878495
HLA_DR+ICOS+	CD45RA	-0.0172849	0.103293	-0.0313477	-0.0684694	-0.057899	-0.399421	0.502692	0.762719	0.816153	0.0502862	0.867832	0.27019	0.716273	0.973227	0.937229	0.516272	0.947476	0.520115
HLA_DR+ICOS+	CD25	0.00434083	-0.158249	0.0144144	-0.014022	-0.18832	-0.104305	0.718738	0.00342076	0.830095	0.410624	0.00121272	0.0812415	0.875871	0.336465	0.937229	0.750238	0.062253	0.345712
HLA_DR+ICOS+	CD161	0.0314503	-0.0231598	-0.00535745	-0.0013695	-0.0104495	-0.0751842	0.0302279	0.756137	0.945149	0.944616	0.894722	0.370832	0.15517	0.973227	0.970353	0.963383	0.94935	0.585235
HLA_DR+ICOS+	TIGIT	0.0340004	-0.0305363	0.00282823	-0.0117439	-0.0134069	-0.0028661	0.00121019	0.483386	0.959733	0.408679	0.772814	0.953604	0.018637	0.973227	0.977144	0.750238	0.947476	0.97255
ICOS+CD38+	CXCR5	-0.0194031	-0.000659489	-0.200212	0.0376233	0.0125411	-0.146596	0.137137	0.993782	0.00552392	0.0364727	0.887932	0.128476	0.391095	0.993782	0.170137	0.491938	0.94935	0.366393
ICOS+CD38+	CXCR3	-0.0434489	0.207579	-0.31876	0.0423012	0.332583	0.018446	0.0661447	0.139763	0.0145797	0.190978	0.0352136	0.898574	0.254657	0.935807	0.249474	0.618994	0.602544	0.954347
ICOS+CD38+	CD57	-0.00573945	0.0208995	-0.0626252	0.00823212	-0.0156203	0.08392	0.38641	0.465705	0.0928843	0.378552	0.609193	0.0116576	0.633021	0.973227	0.582583	0.750238	0.928868	0.20918
ICOS+CD38+	CD127	-0.0174151	-0.0184907	-0.0896137	0.0270605	0.0307613	0.230456	0.0997868	0.790163	0.114952	0.0617045	0.674229	0.00982298	0.320149	0.973227	0.582583	0.563003	0.947476	0.20918
ICOS+CD38+	CD28	-0.00717332	-0.0749136	-0.0877576	0.00802407	-0.0528496	0.0104877	0.517833	0.512049	0.136782	0.589065	0.650722	0.929101	0.721243	0.973227	0.622467	0.840729	0.947476	0.965221
ICOS+CD38+	CD45RO	0.0132797	0.05756	-0.0806365	-0.0163229	0.142522	0.146522	0.258753	0.465504	0.202774	0.307731	0.10431	0.102666	0.538485	0.973227	0.761774	0.701231	0.618606	0.354135
ICOS+CD38+	PD_1	-0.0169575	0.0271259	-0.116101	-0.0154325	0.10653	-0.0218028	0.312664	0.817386	0.19799	0.497401	0.394026	0.863015	0.587199	0.973657	0.761774	0.813438	0.871711	0.929401
ICOS+CD38+	CD161	0.0395158	0.00436328	-0.0760413	0.00771625	-0.0858821	-0.0932864	0.00316859	0.945307	0.287129	0.668073	0.223828	0.205534	0.0348545	0.991085	0.789604	0.880233	0.689389	0.463309
ICOS+CD38+	TIGIT	0.0271914	-0.00240388	-0.0508055	-0.00192565	-0.0907686	-0.161507	0.00472026	0.974703	0.304778	0.877635	0.263963	0.0639275	0.038259	0.991085	0.803902	0.925724	0.739095	0.328161
ICOS+CD38+	CCR6	-0.00202008	0.0123409	-0.0425429	0.0098356	0.0438917	-0.0330561	0.795608	0.796277	0.315078	0.358889	0.39355	0.529253	0.934321	0.973227	0.807763	0.747981	0.871711	0.735985
ICOS+CD38+	CD27	-0.0386897	-0.18743	-0.0837352	0.0613191	0.0400412	0.100145	0.0910949	0.316959	0.486797	0.0485964	0.832236	0.606259	0.311747	0.973227	0.881962	0.516272	0.947476	0.79122
ICOS+CD38+	CCR4	-0.0154644	-0.101327	-0.060618	0.0450803	-0.0849345	0.17837	0.372292	0.292455	0.522498	0.0644904	0.396232	0.10808	0.629312	0.973227	0.884228	0.563003	0.871711	0.354135
ICOS+CD38+	CD39	0.0277375	0.0589689	0.0219897	-0.016396	-0.103485	-0.378148	0.00444424	0.638115	0.654656	0.193485	0.422743	0.0122248	0.038259	0.973227	0.927834	0.618994	0.882306	0.20918
ICOS+CD38+	CD25	0.0123392	-0.0445057	0.0191581	-0.00687959	-0.0752985	-0.0273433	0.15625	0.31368	0.686838	0.56765	0.122313	0.569817	0.422148	0.973227	0.927834	0.840729	0.618606	0.75471
ICOS+CD38+	CD38	-0.0196561	0.0833344	0.0286109	-0.0306613	0.169362	-0.0603262	0.130608	0.496168	0.674049	0.0805015	0.196957	0.635677	0.384347	0.973227	0.927834	0.574344	0.658884	0.795888
ICOS+CD38+	LAG_3	-0.0028645	-0.000282855	0.00286632	-0.000441704	0.00967498	0.0193639	0.0295038	0.967667	0.683738	0.804106	0.206519	0.0230457	0.15517	0.991085	0.927834	0.904435	0.658884	0.247418
ICOS+CD38+	CCR7	-0.0118495	-0.297432	0.0413907	0.0118523	-0.167566	0.108193	0.461333	0.0188483	0.630924	0.587566	0.161365	0.365242	0.683127	0.360813	0.927834	0.840729	0.637185	0.585235
ICOS+CD38+	HLA_DR	0.00632959	0.0464855	0.0105095	-0.00306373	-0.000761245	-0.0405284	0.302938	0.268045	0.749065	0.71307	0.985754	0.364868	0.575956	0.973227	0.929654	0.880233	0.992197	0.585235
ICOS+CD38+	ICOS	-0.0256459	-0.0317793	-0.0167306	-0.0125343	-0.0678466	-0.0383744	0.0483309	0.601981	0.81293	0.484479	0.305885	0.573384	0.212656	0.973227	0.937229	0.810976	0.812177	0.75471
ICOS+CD38+	CD45RA	0.00624292	0.102794	0.0266385	-0.0873403	-0.0655838	-0.431006	0.812981	0.738624	0.847553	0.0160699	0.83488	0.194296	0.934321	0.973227	0.937229	0.353537	0.947476	0.463309
ICOS+CD38+	CTLA_4	-0.000659012	0.00480047	0.00108692	-0.00416346	-0.00328695	-0.0135365	0.64196	0.736769	0.884226	0.031959	0.822772	0.372272	0.834549	0.973227	0.949601	0.491938	0.947476	0.585235
ICOS+CD38+	CD15s	-7.26235e-05	0.0215077	0.00276001	-0.00517661	-0.00434749	-0.0561717	0.986071	0.422228	0.902038	0.364276	0.875122	0.0709002	0.992516	0.973227	0.952676	0.747981	0.947476	0.345712

## Sheet: CD4_all samples
Supplementary Data 2. LME results of marker expression in CD4+ and CD8+ T cell subsets
LME results in marker expression in CD4+ T cell subsets of all samples
		Coefficent						P value						FDR
Cell type	Marker	age	sex	status	HLA-DR3/4	HLA-DR4	age*status	age	sex	status	HLA-DR3/4	HLA-DR4	age*status	age	sex	status	HLA-DR3/4	HLA-DR4	age*status
CD45RA+CCR7+	ICOS	-0.00800671	0.0146615	-0.00399268	0.0145353	-0.00126848	0.00124151	4.21834e-05	0.438329	0.732273	0.335846	0.927794	0.616403	0.000360902	0.985945	0.972494	0.924815	0.97822	0.936561
CD45RA+CCR7+	CD15s	-0.000596655	-0.00238046	-0.00105193	-0.00123553	-0.000303822	-0.000135519	0.0783537	0.523912	0.610769	0.653074	0.904807	0.757363	0.167201	0.985945	0.940584	0.953937	0.97822	0.938432
CD45RA+CCR7+	CD39	-0.000455296	0.00138034	-0.0010555	-0.000720455	-0.00203767	-0.000911694	0.545576	0.872826	0.81886	0.907791	0.721499	0.352257	0.67757	0.985945	0.972494	0.988736	0.872411	0.796729
CD45RA+CCR7+	CCR6	0.000383517	-0.0371588	0.0495721	0.0334069	0.0510667	-0.00854739	0.88341	0.236931	0.0023127	0.128797	0.011427	0.0128312	0.906967	0.985945	0.108812	0.924815	0.159978	0.282286
CD45RA+CCR7+	CTLA_4	5.98166e-05	0.0034286	-0.000893939	-0.00155394	-0.00981922	-0.00118971	0.956201	0.755176	0.893728	0.857771	0.22444	0.402916	0.95902	0.985945	0.972494	0.988736	0.540059	0.81721
CD45RA+CCR7+	CD45RO	0.00884597	-0.0339611	0.0106652	0.0135704	0.0301516	-0.00427225	3.06799e-05	0.0598957	0.403064	0.383341	0.0403823	0.115759	0.000318585	0.985945	0.860633	0.924815	0.270386	0.563727
CD45RA+CCR7+	CD45RA	-0.00303495	0.0133867	-0.031104	-0.0277531	-0.11105	-0.00210963	0.755332	0.90843	0.601645	0.732201	0.137277	0.8675	0.852713	0.985945	0.939094	0.963777	0.427946	0.938432
CD45RA+CCR7+	CD161	0.00253523	0.00146688	-0.00353842	-0.00340552	-0.0026638	-0.000601337	0.00101961	0.794355	0.453861	0.529036	0.605218	0.548531	0.00506518	0.985945	0.879148	0.925812	0.793336	0.886231
CD45RA+CCR7+	CCR4	-0.000371597	-0.0497948	0.0144881	0.00384684	0.0392489	-0.00380278	0.873966	0.0274018	0.316815	0.830583	0.0215669	0.216226	0.904063	0.985945	0.78282	0.988736	0.22142	0.640361
CD45RA+CCR7+	CD25	-0.0020338	-0.00026467	-0.0012696	-0.00874513	0.00273595	0.00038685	0.11292	0.970992	0.875697	0.262866	0.72512	0.822216	0.220123	0.985945	0.972494	0.924815	0.872411	0.938432
CD45RA+CCR7+	CD27	-0.0147809	-0.105514	-0.0358207	-0.0800465	0.00262586	0.0162258	0.0452166	0.228229	0.424728	0.193388	0.962589	0.0899087	0.108802	0.985945	0.860633	0.924815	0.981713	0.563727
CD45RA+CCR7+	CD57	-0.000464493	0.00881205	-0.0237468	0.0131152	0.010023	0.00354217	0.851351	0.709707	0.121251	0.496732	0.580167	0.275138	0.904063	0.985945	0.651773	0.924815	0.793336	0.706189
CD45RA+CCR7+	CXCR3	-0.00119465	-0.0420658	0.0130647	0.0245351	0.0261424	-0.00212125	0.480953	0.0774549	0.207183	0.0945335	0.0493184	0.334258	0.63305	0.985945	0.78282	0.924815	0.31646	0.779936
CD45RA+CCR7+	CXCR5	-0.00179296	-0.0118789	-0.00598054	0.0132634	0.0138005	0.00221082	0.171632	0.378815	0.4567	0.209137	0.156736	0.195942	0.293682	0.985945	0.879148	0.924815	0.446988	0.6035
CD45RA+CCR7+	TIGIT	0.000516168	0.00113617	-0.00201307	-0.00221678	0.00601892	0.000766555	0.489032	0.857487	0.662413	0.693773	0.255931	0.433869	0.636084	0.985945	0.962374	0.953937	0.568103	0.81721
CD45RA+CCR7+	CD28	0.0100014	0.0900233	-0.0251316	0.0901229	0.092086	0.0013838	0.191709	0.315636	0.590997	0.155116	0.114665	0.889107	0.317454	0.985945	0.939094	0.924815	0.419256	0.938432
CD45RA+CCR7+	CD38	-0.0378117	0.0390826	-0.0847205	0.0311687	0.0119487	0.00948706	3.47512e-06	0.578524	0.0819871	0.606381	0.832476	0.356976	4.86516e-05	0.985945	0.557833	0.953937	0.935776	0.796729
CD45RA+CCR7+	LAG_3	-0.000988594	-0.00129025	0.000257112	0.00466907	0.00526084	7.96265e-05	0.0604966	0.74779	0.937025	0.216889	0.145124	0.908212	0.133093	0.985945	0.975012	0.924815	0.429789	0.951461
CD45RA+CCR7+	CCR7	-0.00418341	-0.0481286	-0.0340287	0.0532624	0.0282102	0.00968947	0.398424	0.300917	0.265399	0.165415	0.433142	0.135863	0.567969	0.985945	0.78282	0.924815	0.725042	0.563727
CD45RA+CCR7+	HLA_DR	-0.00193604	0.00123878	-0.00355531	-0.0020541	-0.0181536	-0.000395714	0.0858549	0.931605	0.603703	0.828962	0.0376903	0.78548	0.176289	0.985945	0.939094	0.988736	0.263832	0.938432
CD45RA+CCR7+	PD_1	-0.00249244	0.00260103	0.000601606	0.00247823	0.0129026	0.000169713	0.00517069	0.680454	0.912739	0.688129	0.0305021	0.884188	0.0215213	0.985945	0.972494	0.953937	0.247227	0.938432
CD45RA+CCR7+	CD127	-0.0112938	-0.103845	-0.0361936	0.119064	0.0965054	0.00649298	0.12468	0.201712	0.420758	0.0471741	0.081519	0.496161	0.22858	0.985945	0.860633	0.924815	0.387776	0.878261
HLA_DR+ICOS+	ICOS	-0.0309318	-0.0211028	-0.0338852	-0.100109	-0.0802774	0.0159238	0.000336255	0.674845	0.526544	0.0650169	0.128017	0.161891	0.00212339	0.985945	0.937383	0.924815	0.419256	0.581424
HLA_DR+ICOS+	CD15s	-0.0533858	-0.224975	0.13587	-0.243891	0.139359	0.00434209	0.0148822	0.10216	0.321838	0.086741	0.310957	0.881188	0.048763	0.985945	0.78282	0.924815	0.624457	0.938432
HLA_DR+ICOS+	CD39	0.00972825	0.0989295	-0.0938613	0.128291	0.285667	-0.00728733	0.416973	0.415214	0.203149	0.182962	0.00152885	0.640799	0.573337	0.985945	0.78282	0.924815	0.0620672	0.936561
HLA_DR+ICOS+	CCR6	-0.00735638	-0.0878478	0.0400675	0.000453715	0.0458247	0.000283447	0.236398	0.0549968	0.30121	0.991586	0.271324	0.972454	0.379222	0.985945	0.78282	0.997829	0.572383	0.985249
HLA_DR+ICOS+	CTLA_4	-0.00311719	-0.00304272	0.00258235	-0.00740448	0.00227995	-0.000438894	0.0417624	0.768764	0.78624	0.474558	0.819687	0.828035	0.103732	0.985945	0.972494	0.924815	0.928175	0.938432
HLA_DR+ICOS+	CD45RO	0.0251671	0.0627779	0.00948137	0.0539732	0.0933928	-0.0140115	0.00652211	0.496338	0.865813	0.461394	0.168608	0.240675	0.025754	0.985945	0.972494	0.924815	0.447684	0.661642
HLA_DR+ICOS+	CD45RA	-0.00789245	0.0498627	-0.00662246	-0.00134276	-0.0400471	-0.0181102	0.402004	0.653102	0.908378	0.98628	0.577018	0.139821	0.567969	0.985945	0.972494	0.997829	0.793336	0.563727
HLA_DR+ICOS+	CD161	0.0246047	-0.036871	0.035795	-0.0656254	0.0204933	-0.00378292	0.0133128	0.699132	0.554407	0.396149	0.776372	0.76841	0.0445689	0.985945	0.937383	0.924815	0.905767	0.938432
HLA_DR+ICOS+	CCR4	0.0197966	-0.076411	0.0285512	-0.0667392	0.0270837	-0.00854686	0.145887	0.376578	0.738154	0.454691	0.754311	0.637272	0.255303	0.985945	0.972494	0.924815	0.895497	0.936561
HLA_DR+ICOS+	CD25	-0.0061568	-0.0636924	-0.00368566	-0.0758483	-0.0444522	0.00117194	0.325486	0.0726921	0.92628	0.045652	0.237343	0.889682	0.491421	0.985945	0.972494	0.924815	0.553801	0.938432
HLA_DR+ICOS+	CD27	-0.0341245	-0.157944	-0.087624	0.00509077	-0.110049	0.0374807	0.0132614	0.116297	0.303988	0.957579	0.230858	0.0394376	0.0445689	0.985945	0.78282	0.9964	0.546955	0.413245
HLA_DR+ICOS+	CD57	0.00275695	0.0793218	-0.0553185	0.0328588	0.00397464	0.00845149	0.62849	0.0792286	0.119612	0.426967	0.919216	0.261553	0.738836	0.985945	0.651773	0.924815	0.97822	0.694469
HLA_DR+ICOS+	CXCR3	-0.0284189	-0.0209614	-0.338712	0.0410246	0.0286422	0.0574959	0.0927686	0.820037	0.00192829	0.685606	0.774795	0.0125457	0.187978	0.985945	0.108812	0.953937	0.905767	0.282286
HLA_DR+ICOS+	CXCR5	-0.00873309	-0.0114034	-0.0217324	0.0056881	0.0255829	0.00293918	0.0195038	0.684092	0.346471	0.829794	0.313252	0.548145	0.0591232	0.985945	0.78973	0.988736	0.624457	0.886231
HLA_DR+ICOS+	TIGIT	0.0260124	-0.0194358	0.00408012	-0.00613905	-0.0507985	-0.00654308	2.02182e-05	0.509191	0.915133	0.85381	0.130677	0.42098	0.000239508	0.985945	0.972494	0.988736	0.419256	0.81721
HLA_DR+ICOS+	CD28	-0.006155	-0.0460351	0.015283	-0.0496026	0.0833234	0.00329189	0.479158	0.500724	0.777003	0.428353	0.16743	0.773747	0.63305	0.985945	0.972494	0.924815	0.447684	0.938432
HLA_DR+ICOS+	CD38	-0.0165947	0.025223	-0.00737141	0.019669	-0.0343509	0.000864139	0.0516789	0.666483	0.889421	0.734651	0.540086	0.938775	0.118784	0.985945	0.972494	0.963777	0.793336	0.97082
HLA_DR+ICOS+	LAG_3	-0.00273858	0.00806134	-0.00171092	0.00891417	0.0141866	0.00133591	0.0236762	0.298606	0.820716	0.263201	0.067659	0.404867	0.0662932	0.985945	0.972494	0.924815	0.372125	0.81721
HLA_DR+ICOS+	CCR7	-0.0126765	-0.0446239	0.0681718	0.0790329	0.120054	-0.0182729	0.234968	0.610065	0.302236	0.319798	0.109757	0.193175	0.379222	0.985945	0.78282	0.924815	0.419256	0.6035
HLA_DR+ICOS+	HLA_DR	0.0447297	0.144786	-0.0769506	0.132236	-0.00856939	-0.00100281	0.00130053	0.180451	0.365395	0.185023	0.927671	0.955614	0.00606916	0.985945	0.803869	0.924815	0.97822	0.978731
HLA_DR+ICOS+	PD_1	-0.0101431	-0.0200522	-0.147578	0.0465981	0.094748	0.0311174	0.31827	0.804806	0.020187	0.528654	0.181404	0.0209892	0.490135	0.985945	0.282529	0.925812	0.473494	0.359148
HLA_DR+ICOS+	CD127	-0.00906648	0.0217887	-0.064163	0.0275766	0.181278	0.00608343	0.348371	0.733454	0.290346	0.667907	0.00469995	0.636027	0.520081	0.985945	0.78282	0.953937	0.103399	0.936561
ICOS+CD38+	ICOS	-0.0411763	-0.0159745	-0.0703419	-0.03136	-0.0235347	0.0192925	2.73377e-09	0.691874	0.0896714	0.459332	0.568299	0.0287919	1.0525e-07	0.985945	0.575391	0.924815	0.793336	0.403087
ICOS+CD38+	CD15s	-0.00396495	-0.0126389	-0.00946968	-0.0228014	-0.000516033	0.00214534	0.0792576	0.451666	0.498894	0.157283	0.973056	0.470447	0.167201	0.985945	0.936946	0.924815	0.985859	0.85234
ICOS+CD38+	CD39	0.00786165	0.113102	-0.0555399	0.0996723	0.170188	-0.00615878	0.287945	0.15629	0.221287	0.0989757	0.0024182	0.522122	0.45715	0.985945	0.78282	0.924815	0.0620672	0.886231
ICOS+CD38+	CCR6	0.000433377	-0.040254	0.0294658	0.00313697	0.0445329	0.00127829	0.92542	0.236584	0.308303	0.92235	0.155152	0.834712	0.943806	0.985945	0.78282	0.988736	0.446988	0.938432
ICOS+CD38+	CTLA_4	-0.00169128	0.00514001	0.00239034	-0.00652807	0.00400327	-0.000755474	0.0385941	0.516358	0.63228	0.306163	0.501996	0.476401	0.0990581	0.985945	0.950599	0.924815	0.790155	0.85309
ICOS+CD38+	CD45RO	0.0203655	0.0131311	0.00176462	0.0435827	0.0859378	-0.013944	0.00707753	0.864296	0.969291	0.469917	0.123343	0.153443	0.0272485	0.985945	0.990637	0.924815	0.419256	0.576348
ICOS+CD38+	CD45RA	-0.00474907	0.0209824	0.00752378	-0.0118583	-0.0425173	-0.0182921	0.612613	0.836337	0.895859	0.876078	0.546336	0.135437	0.725711	0.985945	0.972494	0.988736	0.793336	0.563727
ICOS+CD38+	CD161	0.0463512	0.0261457	-0.0105227	-0.0738489	-0.0936494	-0.00878848	2.25121e-07	0.606475	0.846274	0.171402	0.0803225	0.445751	4.95265e-06	0.985945	0.972494	0.924815	0.387776	0.81721
ICOS+CD38+	CCR4	0.0290608	0.00148025	-0.000932897	0.0367595	-0.0403645	-0.00514505	0.000981056	0.98397	0.986092	0.573781	0.511437	0.650727	0.00503609	0.985945	0.990637	0.953937	0.790155	0.936561
ICOS+CD38+	CD25	0.000773344	-0.014582	-0.0261646	-0.0273326	-0.0139833	0.00404393	0.839618	0.548616	0.277509	0.274167	0.56725	0.428444	0.904063	0.985945	0.78282	0.924815	0.793336	0.81721
ICOS+CD38+	CD27	-0.0297265	-0.172962	-0.0997305	-0.0106402	0.0243243	0.0370553	0.0305611	0.186788	0.235992	0.920789	0.806904	0.0390806	0.0825686	0.985945	0.78282	0.988736	0.920468	0.413245
ICOS+CD38+	CD57	-0.00264489	0.0359762	-0.0561349	-0.0123464	0.00898754	0.00942961	0.376265	0.146389	0.00282629	0.577697	0.667345	0.0174349	0.546649	0.985945	0.108812	0.953937	0.8288	0.335622
ICOS+CD38+	CXCR3	-0.0353192	-0.0259712	-0.247163	0.0400694	0.0427441	0.0427606	0.00430505	0.715366	0.00170359	0.600566	0.569019	0.0100757	0.018416	0.985945	0.108812	0.953937	0.793336	0.282286
ICOS+CD38+	CXCR5	-0.0050501	-0.0103599	-0.0801412	0.0101128	0.0247697	0.0156187	0.44225	0.823565	0.0522338	0.824466	0.572212	0.0743161	0.59223	0.985945	0.427186	0.988736	0.793336	0.544985
ICOS+CD38+	TIGIT	0.0172709	-0.0140301	-0.0355254	-0.0368713	0.000481007	0.00153713	0.000408258	0.717554	0.232115	0.293629	0.988523	0.807056	0.00232859	0.985945	0.78282	0.924815	0.988523	0.938432
ICOS+CD38+	CD28	0.000411349	-0.00438514	-0.0101168	0.0600511	0.0967721	0.00147861	0.943497	0.940374	0.776661	0.193595	0.0255361	0.845142	0.955911	0.985945	0.972494	0.924815	0.241015	0.938432
ICOS+CD38+	CD38	-0.0466354	-0.0141273	-0.0354258	0.0211287	0.0467014	0.0150996	5.92722e-10	0.783762	0.421479	0.66764	0.328284	0.107588	3.04264e-08	0.985945	0.860633	0.953937	0.624457	0.563727
ICOS+CD38+	LAG_3	-0.00255124	0.00836582	-0.00230055	0.00937924	0.0124518	0.00060809	0.00139011	0.150513	0.638203	0.0934179	0.020135	0.55821	0.00629639	0.985945	0.950599	0.924815	0.22142	0.886231
ICOS+CD38+	CCR7	-0.00781611	-0.0608832	0.0419442	0.0813329	0.118596	-0.00221165	0.351223	0.31092	0.422774	0.165419	0.0359633	0.841956	0.520081	0.985945	0.860633	0.924815	0.263731	0.938432
ICOS+CD38+	HLA_DR	0.00441093	0.00434042	-0.0352293	-0.000897535	-0.0351647	0.00160847	0.13862	0.875924	0.0554787	0.969189	0.105175	0.678505	0.248136	0.985945	0.427186	0.997829	0.419256	0.938432
ICOS+CD38+	PD_1	-0.0278125	0.0024288	-0.103958	-0.029291	0.0928853	0.0134628	0.000206815	0.964742	0.0238499	0.571693	0.0649193	0.165492	0.0014477	0.985945	0.282529	0.953937	0.37028	0.581424
ICOS+CD38+	CD127	0.00439163	-0.0245992	-0.0421469	0.0131341	0.0454832	0.00281507	0.412026	0.628627	0.201799	0.752927	0.245078	0.687169	0.571725	0.985945	0.78282	0.963777	0.563313	0.938432
CD45RO+CCR7+	ICOS	-0.0082953	0.0193458	-0.0256976	0.00606688	-0.00176311	0.000340643	0.0154612	0.461437	0.223974	0.805241	0.939801	0.9393	0.0496047	0.985945	0.78282	0.988736	0.97822	0.97082
CD45RO+CCR7+	CD15s	-0.0115613	-0.0733395	0.0699841	0.0429875	0.0848867	-0.020405	0.140181	0.159933	0.154867	0.412628	0.0957085	0.0513713	0.248136	0.985945	0.701457	0.924815	0.398354	0.43951
CD45RO+CCR7+	CD39	-0.00267448	0.0128331	0.0301474	0.00171384	0.0197995	-0.0087593	0.412088	0.58392	0.139461	0.940192	0.365813	0.0437731	0.571725	0.985945	0.651773	0.988736	0.665328	0.413245
CD45RO+CCR7+	CCR6	0.0147536	-0.0305689	0.0785861	-0.108686	0.123392	-0.00200039	0.176788	0.812159	0.239233	0.231055	0.138943	0.887513	0.29918	0.985945	0.78282	0.924815	0.427946	0.938432
CD45RO+CCR7+	CTLA_4	-0.00142861	0.00389127	-0.0021274	0.00136869	0.00640908	-0.00202446	0.56727	0.820101	0.891674	0.935831	0.696954	0.541642	0.69333	0.985945	0.972494	0.988736	0.852958	0.886231
CD45RO+CCR7+	CD45RO	0.0627471	0.0204076	0.139508	-0.245234	-0.0624359	-0.0249214	6.86801e-05	0.915906	0.137452	0.061209	0.597724	0.210922	0.00055667	0.985945	0.651773	0.924815	0.793336	0.6369
CD45RO+CCR7+	CD45RA	-0.042488	0.00919293	-0.12506	0.179835	0.123223	0.0132956	0.0264506	0.960726	0.284903	0.232028	0.378274	0.591678	0.0727391	0.985945	0.78282	0.924815	0.665328	0.929779
CD45RO+CCR7+	CD161	0.0136892	0.118141	-0.100744	-0.00123325	0.0284063	0.0209348	0.0839553	0.265736	0.037586	0.985483	0.643289	0.0418094	0.174718	0.985945	0.361765	0.997829	0.819795	0.413245
CD45RO+CCR7+	CCR4	-0.00115056	-0.0373276	0.0115282	0.0169199	0.063243	-0.0135395	0.845364	0.413758	0.753158	0.692272	0.12077	0.0834585	0.904063	0.985945	0.972494	0.953937	0.419256	0.558809
CD45RO+CCR7+	CD25	0.00251857	-0.0299808	0.03661	-0.0290182	0.0230843	-0.00801981	0.491519	0.211491	0.11293	0.234841	0.328005	0.101852	0.636084	0.985945	0.651773	0.924815	0.624457	0.563727
CD45RO+CCR7+	CD27	-0.0558601	-0.176114	-0.217997	0.0176375	-0.0652629	-0.0313797	0.120349	0.492411	0.330411	0.943793	0.785315	0.508742	0.226699	0.985945	0.78282	0.988736	0.909312	0.880865
CD45RO+CCR7+	CD57	0.0863771	0.380822	-0.249816	-0.232817	-0.0281557	0.111572	0.138029	0.434074	0.486967	0.592671	0.945144	0.144794	0.248136	0.985945	0.925839	0.953937	0.97822	0.563727
CD45RO+CCR7+	CXCR3	0.00566155	-0.0232248	-0.0777725	0.00965104	0.0804738	0.0261158	0.585502	0.771004	0.229058	0.897203	0.260281	0.0580207	0.704432	0.985945	0.78282	0.988736	0.568103	0.470273
CD45RO+CCR7+	CXCR5	-0.0122822	0.00732683	-0.0908578	0.0370646	0.0131065	0.00645365	0.0477067	0.875732	0.0189961	0.400366	0.755939	0.428046	0.111316	0.985945	0.282529	0.924815	0.895497	0.81721
CD45RO+CCR7+	TIGIT	0.0162838	0.0686242	-0.0984186	-0.0704463	-0.03536	-0.00802714	0.185115	0.373798	0.203779	0.374263	0.649448	0.624276	0.309867	0.985945	0.78282	0.924815	0.819795	0.936561
CD45RO+CCR7+	CD28	-0.0184296	0.0331356	-0.182985	0.000527385	-0.107698	-0.0428094	0.525652	0.864729	0.315419	0.997829	0.570366	0.268498	0.658134	0.985945	0.78282	0.997829	0.793336	0.700824
CD45RO+CCR7+	CD38	-0.0927996	0.0236773	-0.262256	-0.0173717	-0.123879	-0.0232681	0.00124067	0.902278	0.139666	0.927815	0.505293	0.535418	0.00597072	0.985945	0.651773	0.988736	0.790155	0.886231
CD45RO+CCR7+	LAG_3	-0.00080355	0.000845468	0.00216398	0.00441022	0.00593679	-0.000514885	0.171123	0.82694	0.555874	0.264523	0.120695	0.509071	0.293682	0.985945	0.937383	0.924815	0.419256	0.880865
CD45RO+CCR7+	CCR7	-0.0499662	-0.109258	0.0181537	0.178819	0.0307949	-0.0620058	0.123789	0.678224	0.927803	0.456462	0.891728	0.146422	0.22858	0.985945	0.972494	0.924815	0.976474	0.563727
CD45RO+CCR7+	HLA_DR	-0.00121008	-0.020479	0.0134397	-0.00607267	0.0278981	-0.0191869	0.874711	0.666132	0.781359	0.901142	0.564978	0.06345	0.904063	0.985945	0.972494	0.988736	0.793336	0.488565
CD45RO+CCR7+	PD_1	0.0152606	0.0506262	0.0937251	0.0101345	0.111741	0.00272797	0.102563	0.523393	0.104993	0.88517	0.0920979	0.823274	0.202497	0.985945	0.646757	0.988736	0.393974	0.938432
CD45RO+CCR7+	CD127	-0.0143028	-0.169478	0.0723683	0.075116	0.126609	-0.0374609	0.508779	0.316189	0.590301	0.633011	0.396506	0.190293	0.648774	0.985945	0.939094	0.953937	0.682679	0.6035
CCR4+	ICOS	-0.0152551	0.0083722	-0.0365311	0.0167006	-0.0101104	0.00107947	1.52234e-06	0.761655	0.0535657	0.479222	0.645913	0.786767	2.3444e-05	0.985945	0.427186	0.924815	0.819795	0.938432
CCR4+	CD15s	-0.00175945	0.0109424	-0.00844438	0.00818036	0.00869707	0.00109346	0.214041	0.310294	0.337295	0.41851	0.368297	0.557821	0.350663	0.985945	0.787022	0.924815	0.665328	0.886231
CCR4+	CD39	-0.000495023	0.052675	-0.0339526	0.049687	0.0500973	-0.00385424	0.860344	0.0524683	0.0516864	0.0253152	0.0153426	0.29575	0.904063	0.985945	0.427186	0.924815	0.196896	0.735372
CCR4+	CCR6	-0.00501259	-0.0545774	0.00489682	0.0177922	0.0379064	0.00686312	0.392522	0.182721	0.893643	0.656214	0.328448	0.377846	0.564938	0.985945	0.972494	0.953937	0.624457	0.81018
CCR4+	CTLA_4	-0.0002316	-0.000762567	7.53896e-05	-0.00367621	0.00023977	-0.000645396	0.655205	0.849028	0.981328	0.324948	0.94646	0.345877	0.764406	0.985945	0.990637	0.924815	0.97822	0.795002
CCR4+	CD45RO	0.0568522	-0.0510655	-0.00761245	0.0894982	0.133908	-0.0149685	3.44684e-10	0.504494	0.883966	0.172293	0.0293749	0.177841	2.65407e-08	0.985945	0.972494	0.924815	0.247227	0.595379
CCR4+	CD45RA	-0.0106294	0.0164388	0.0163057	-0.0364623	-0.0957473	-0.0197609	0.292752	0.883093	0.791869	0.658033	0.209481	0.133516	0.460039	0.985945	0.972494	0.953937	0.512064	0.563727
CCR4+	CD161	0.0136511	0.0545572	-0.0757093	-0.114925	-0.12955	0.00868722	0.0470542	0.405511	0.0733053	0.033659	0.010262	0.331002	0.111316	0.985945	0.537572	0.924815	0.159978	0.779936
CCR4+	CCR4	-0.0375919	0.0581947	-0.0666417	0.0108528	-0.0532174	-0.0166266	0.000358494	0.479818	0.298367	0.885596	0.458363	0.221866	0.00212339	0.985945	0.78282	0.988736	0.750935	0.644667
CCR4+	CD25	-0.00139511	0.0104934	-0.00456835	-0.0366431	-0.0750202	-0.00576094	0.781424	0.765972	0.884376	0.288643	0.0266055	0.388046	0.872024	0.985945	0.972494	0.924815	0.241015	0.81018
CCR4+	CD27	-0.0162502	-0.149973	-0.0288519	-0.0421146	0.036769	0.0174173	0.0332191	0.0590421	0.535224	0.489299	0.513088	0.0793624	0.0867074	0.985945	0.937383	0.924815	0.790155	0.555537
CCR4+	CD57	0.00219597	0.0388577	-0.0428526	-0.0129809	0.00343005	0.00560317	0.435388	0.0778007	0.0153151	0.522613	0.858759	0.132644	0.588155	0.985945	0.282529	0.925812	0.958326	0.563727
CCR4+	CXCR3	-0.00553286	-0.0698934	-0.143581	0.0087192	0.0160413	0.0341385	0.575831	0.253877	0.0225693	0.891209	0.796343	0.0107827	0.698252	0.985945	0.282529	0.988736	0.915201	0.282286
CCR4+	CXCR5	-0.0036066	-0.0617443	-0.0477345	0.0618204	0.0577472	0.0204597	0.758583	0.446963	0.515785	0.44384	0.456625	0.190395	0.852713	0.985945	0.937383	0.924815	0.750935	0.6035
CCR4+	TIGIT	0.00974805	-0.0150451	0.0274951	-0.0126795	-0.0413135	-0.00777859	0.0216893	0.577287	0.299962	0.648268	0.128044	0.167618	0.0630217	0.985945	0.78282	0.953937	0.419256	0.581424
CCR4+	CD28	0.0167438	0.00371097	-0.0247939	0.0986039	0.101415	3.36855e-06	0.0327793	0.965803	0.603193	0.122497	0.0858525	0.999734	0.0867074	0.985945	0.939094	0.924815	0.387776	0.999734
CCR4+	CD38	-0.0212109	-0.0103055	-0.0180458	0.0483291	0.0444128	0.0010405	0.000121625	0.848301	0.585364	0.259422	0.26499	0.882143	0.000891919	0.985945	0.939094	0.924815	0.568103	0.938432
CCR4+	LAG_3	-0.000294192	-0.000784307	0.000436453	0.00555686	0.00686128	-0.000267388	0.607803	0.859566	0.90241	0.180174	0.0840604	0.723415	0.725595	0.985945	0.972494	0.924815	0.387776	0.938432
CCR4+	CCR7	0.00208004	-0.0228316	-0.00175902	0.0844172	0.176339	-0.00287442	0.794887	0.645741	0.972174	0.10731	0.000714827	0.788241	0.880667	0.985945	0.990637	0.924815	0.0620672	0.938432
CCR4+	HLA_DR	0.00103401	0.0131643	-0.00349429	-0.00265627	-0.0385949	-0.00306576	0.509751	0.503256	0.715226	0.840648	0.00164817	0.133176	0.648774	0.985945	0.972494	0.988736	0.0620672	0.563727
CCR4+	PD_1	-0.0155344	-0.028281	-0.00341945	-0.0220807	0.0348856	-0.00236946	0.000451967	0.471893	0.898293	0.507405	0.265607	0.676576	0.00248582	0.985945	0.972494	0.924815	0.568103	0.938432
CCR4+	CD127	0.00855177	-0.069036	-0.133412	-0.00725052	0.145169	0.0339025	0.321769	0.385119	0.0130093	0.912685	0.0210588	0.00308194	0.490618	0.985945	0.282529	0.988736	0.22142	0.282286
CD57+	ICOS	-0.016468	0.00185578	-0.0261253	0.0220028	-0.0166421	-0.00242807	7.73805e-05	0.95223	0.301332	0.45338	0.550212	0.650323	0.00059583	0.985945	0.78282	0.924815	0.793336	0.936561
CD57+	CD15s	-0.0192273	-0.0217695	0.0279429	0.0642733	0.0529975	-0.000137742	0.00544882	0.714953	0.507792	0.218498	0.277933	0.987719	0.0220821	0.985945	0.937383	0.924815	0.578402	0.994175
CD57+	CD39	-0.0129676	0.0106625	-0.0151233	0.0533821	0.0977432	-0.00214431	0.00253583	0.811695	0.559995	0.122326	0.00233748	0.697005	0.0111577	0.985945	0.937383	0.924815	0.0620672	0.938432
CD57+	CCR6	-0.0157357	-0.0784632	0.00334924	-0.0186488	-0.0530191	0.0103134	0.0990038	0.0888604	0.956515	0.720729	0.315951	0.429028	0.198008	0.985945	0.988613	0.963777	0.624457	0.81721
CD57+	CTLA_4	-0.0014996	-0.00181869	-0.00505939	0.00155352	0.00711503	0.000279616	0.0230642	0.747309	0.21206	0.752862	0.128206	0.744581	0.0657757	0.985945	0.78282	0.963777	0.419256	0.938432
CD57+	CD45RO	0.0495917	-0.022343	0.031479	0.0521839	0.0641946	-0.0185745	4.64122e-07	0.8205	0.58576	0.493516	0.361391	0.131255	8.93434e-06	0.985945	0.939094	0.924815	0.665328	0.563727
CD57+	CD45RA	-0.007066	-0.0112572	0.0112861	-0.023383	-0.0598681	-0.0179591	0.430752	0.912866	0.836953	0.751658	0.379574	0.124565	0.587043	0.985945	0.972494	0.963777	0.665328	0.563727
CD57+	CD161	-0.00258317	0.0435435	-0.029419	-0.171856	-0.204408	0.00486527	0.805909	0.703377	0.648136	0.0465433	0.0104853	0.722195	0.8865	0.985945	0.950599	0.924815	0.159978	0.938432
CD57+	CCR4	-0.00253693	0.0445401	-0.031	0.231739	0.282489	-0.00899727	0.866725	0.740616	0.739711	0.0479414	0.0101144	0.649709	0.904063	0.985945	0.972494	0.924815	0.159978	0.936561
CD57+	CD25	-0.00361849	-0.0423129	-0.0333757	0.0460083	0.120162	0.00431099	0.674037	0.450038	0.537044	0.414488	0.032416	0.706922	0.780464	0.985945	0.937383	0.924815	0.249603	0.938432
CD57+	CD27	-0.0194452	-0.038737	0.0354649	0.1065	0.0313359	-0.00453951	3.11542e-05	0.361451	0.20504	0.00309574	0.341635	0.443916	0.000318585	0.985945	0.78282	0.476743	0.641608	0.81721
CD57+	CD57	-0.000212981	0.0427228	-0.0737024	-0.0225865	0.00397048	0.00648267	0.95902	0.242168	0.00457236	0.474948	0.893242	0.234182	0.95902	0.985945	0.128658	0.924815	0.976474	0.655711
CD57+	CXCR3	-0.00932008	-0.0241247	-0.0868714	-0.0183079	-0.0158218	0.0170468	0.116493	0.469485	0.0222009	0.611388	0.657466	0.0341557	0.224249	0.985945	0.282529	0.953937	0.823169	0.413245
CD57+	CXCR5	-0.00492165	-0.00291651	0.00170286	0.00501405	-0.000984588	-0.000269634	0.000345901	0.760251	0.839457	0.59347	0.912791	0.879851	0.00212339	0.985945	0.972494	0.953937	0.97822	0.938432
CD57+	TIGIT	0.00927888	-0.00107539	0.0207496	0.0159451	0.011762	-0.00580083	3.30998e-05	0.943538	0.128022	0.290891	0.416046	0.0456179	0.000318585	0.985945	0.651773	0.924815	0.704078	0.413245
CD57+	CD28	0.0134109	0.0213005	-0.0178944	0.0643656	0.0868897	0.00163301	0.12071	0.786872	0.736011	0.330363	0.164181	0.88473	0.226699	0.985945	0.972494	0.924815	0.447684	0.938432
CD57+	CD38	-0.0234976	0.0168252	-0.0504174	-0.0305079	-0.077482	-0.0013376	0.000246742	0.692257	0.200536	0.46826	0.0621687	0.872459	0.0016521	0.985945	0.78282	0.924815	0.36823	0.938432
CD57+	LAG_3	-0.000391061	-0.00154659	0.00231499	0.00436512	0.00758386	-0.000685413	0.520345	0.784038	0.536831	0.355528	0.0873679	0.389308	0.656829	0.985945	0.937383	0.924815	0.387776	0.81018
CD57+	CCR7	0.0152035	0.00859008	0.028357	0.0531715	0.05283	-0.0176652	0.0105826	0.854542	0.437527	0.220901	0.198102	0.0238141	0.0388029	0.985945	0.863835	0.924815	0.49206	0.366738
CD57+	HLA_DR	-0.0372738	-0.0436587	0.0427525	0.0352026	-0.00251389	-0.0111368	6.4535e-06	0.356515	0.399202	0.477049	0.959383	0.300834	8.28199e-05	0.985945	0.860633	0.924815	0.981713	0.735372
CD57+	PD_1	-0.0166599	-0.0751323	-0.0157657	-0.0200561	0.066259	0.00756653	0.0109076	0.158766	0.694486	0.672615	0.144613	0.374968	0.0390645	0.985945	0.972494	0.953937	0.429789	0.81018
CD57+	CD127	0.0306316	0.0766281	-0.152748	0.00182035	0.252537	0.0409199	0.00798524	0.376941	0.0328533	0.982025	0.00152278	0.00733543	0.0299933	0.985945	0.337294	0.997829	0.0620672	0.282286
CD25+CD127–	ICOS	-0.0584135	-0.0521566	-0.0441126	0.0281828	-0.0471352	0.00795251	5.33301e-12	0.387066	0.363938	0.618024	0.380187	0.440425	8.21284e-10	0.985945	0.803869	0.953937	0.665328	0.81721
CD25+CD127–	CD15s	-0.000867098	-0.0154485	-0.00786754	-0.0120195	0.0474993	0.000349239	0.868818	0.716648	0.808935	0.757253	0.196965	0.959665	0.904063	0.985945	0.972494	0.963777	0.49206	0.978731
CD25+CD127–	CD39	-0.00865735	0.0243613	-0.0457658	-0.0107224	0.0474944	0.00106031	0.0434329	0.516245	0.0833127	0.742101	0.120803	0.849289	0.106169	0.985945	0.557833	0.963777	0.419256	0.938432
CD25+CD127–	CCR6	-0.0119448	0.00054554	-0.0241312	-0.0226898	-0.0240768	0.00215473	0.0578173	0.985945	0.549927	0.51045	0.497318	0.801139	0.129041	0.985945	0.937383	0.924815	0.790155	0.938432
CD25+CD127–	CTLA_4	-0.00186292	0.00102834	-0.000632351	0.00413415	0.00286756	0.000272598	0.0198128	0.876239	0.897404	0.482292	0.607881	0.793419	0.0591232	0.985945	0.972494	0.924815	0.793336	0.938432
CD25+CD127–	CD45RO	0.00946561	-0.00223899	0.000665182	0.0954192	0.0755823	-0.0105271	0.3042	0.978817	0.990637	0.181928	0.257353	0.382299	0.473199	0.985945	0.990637	0.924815	0.568103	0.81018
CD25+CD127–	CD45RA	-0.00296121	-0.0220205	0.00583222	-0.00597401	-0.0257386	-0.0133487	0.736565	0.819665	0.913897	0.93351	0.697875	0.244894	0.8465	0.985945	0.972494	0.988736	0.852958	0.661642
CD25+CD127–	CD161	0.00218402	0.0319227	0.0092648	-0.0489642	-0.065188	-0.002351	0.744692	0.636074	0.822116	0.358714	0.18993	0.788137	0.849501	0.985945	0.972494	0.924815	0.487487	0.938432
CD25+CD127–	CCR4	-0.00882988	-0.0691266	-0.0332084	-0.00757854	0.0576611	-0.0196933	0.55681	0.494439	0.724239	0.94068	0.557425	0.324915	0.68599	0.985945	0.972494	0.988736	0.793336	0.779936
CD25+CD127–	CD25	0.00703186	-0.0219372	0.023814	-0.0155562	0.0311691	-0.00710314	0.0651479	0.270846	0.328314	0.47478	0.159652	0.169897	0.141307	0.985945	0.78282	0.924815	0.447025	0.581424
CD25+CD127–	CD27	-0.0708216	-0.174969	-0.0745056	-0.0250783	0.0447166	0.0273193	1.01245e-07	0.0529836	0.348712	0.773772	0.594076	0.106504	2.59863e-06	0.985945	0.78973	0.976729	0.793336	0.563727
CD25+CD127–	CD57	-0.0228026	-0.00426266	-0.0734144	0.0205661	-0.0194271	0.00860388	3.7307e-05	0.914778	0.0296622	0.588083	0.594883	0.227068	0.000337957	0.985945	0.326285	0.953937	0.793336	0.647564
CD25+CD127–	CXCR3	-0.028192	-0.0388908	-0.216579	0.0310214	-0.00979017	0.0417243	0.0198659	0.576989	0.00501266	0.6789	0.894045	0.0106423	0.0591232	0.985945	0.128658	0.953937	0.976474	0.282286
CD25+CD127–	CXCR5	-0.0174674	-0.0126679	-0.0110427	0.0198507	0.0240914	0.0046899	0.0199637	0.795561	0.813077	0.690773	0.617531	0.63614	0.0591232	0.985945	0.972494	0.953937	0.799158	0.936561
CD25+CD127–	TIGIT	-0.0017449	-0.0115964	0.0532636	-0.0429217	-0.0361412	-0.00369243	0.825793	0.826486	0.284745	0.423573	0.485226	0.726262	0.901929	0.985945	0.78282	0.924815	0.786578	0.938432
CD25+CD127–	CD28	-0.00847353	-0.0233117	0.0116636	0.0463662	0.0347261	-0.00333781	0.372937	0.765895	0.842827	0.507428	0.602969	0.7892	0.546649	0.985945	0.972494	0.924815	0.793336	0.938432
CD25+CD127–	CD38	-0.0797024	0.0158104	0.0456274	0.128296	0.00264253	0.00559352	7.96185e-07	0.885146	0.637608	0.236276	0.979612	0.785485	1.36236e-05	0.985945	0.950599	0.924815	0.986015	0.938432
CD25+CD127–	LAG_3	-0.00134405	0.00133335	0.00200458	0.00715788	0.00825337	-0.00024353	0.0563812	0.788471	0.646695	0.140795	0.079944	0.792942	0.127687	0.985945	0.950599	0.924815	0.387776	0.938432
CD25+CD127–	CCR7	-0.0248427	0.0200194	0.06932	0.0205315	0.0604699	-0.021853	0.0127944	0.724165	0.270204	0.737599	0.316608	0.102258	0.0445689	0.985945	0.78282	0.963777	0.624457	0.563727
CD25+CD127–	HLA_DR	-0.018418	-0.0244821	-0.0440811	-0.00420205	-0.113804	0.0123956	0.040544	0.676145	0.432197	0.943228	0.0515016	0.298269	0.102357	0.985945	0.863835	0.988736	0.31725	0.735372
CD25+CD127–	PD_1	-0.0415616	-0.0464759	0.00688543	0.0596022	0.0687409	0.0245728	0.000858631	0.587996	0.92829	0.481256	0.398968	0.131719	0.00455963	0.985945	0.972494	0.924815	0.682679	0.563727
CD25+CD127–	CD127	0.0668549	-0.0256588	-0.108242	-0.127537	0.146054	0.00925779	4.70499e-08	0.820168	0.131347	0.1639	0.0881308	0.541822	1.44914e-06	0.985945	0.651773	0.924815	0.387776	0.886231

## Sheet: CD8_≥2Aab
Supplementary Data 2. LME results of marker expression in CD4+ and CD8+ T cell subsets
LME results in marker expression in CD8+ T cell subsets of ≥ 2 Aab first group.
		Coefficent						P value						FDR
Cell type	Marker	age	sex	status	age*status	HLA-DR3/4	HLA-DR4	age	sex	status	age*status	HLA-DR3/4	HLA-DR4	age	sex	status	age*status	HLA-DR3/4	HLA-DR4
CD161+	CD161	0.00769939	0.0868491	-0.168033	0.0210422	-0.171375	-0.140027	0.441649	0.181535	0.0443633	0.12541	0.0943566	0.159262	0.67788	0.915787	0.283353	0.535835	0.263135	0.381818
CD161+	CD39	-0.00397984	0.00475769	-0.0297135	0.00409943	0.0218412	0.0515179	0.0393947	0.746121	0.0536993	0.10077	0.303784	0.0113927	0.156003	0.978825	0.300656	0.535835	0.523037	0.118724
CD161+	TIGIT	-0.00202862	-0.0225463	-0.0150778	0.00191163	0.000561317	0.00959027	0.117151	0.00175275	0.153796	0.272937	0.963355	0.443904	0.297384	0.248685	0.441329	0.635783	0.973185	0.633739
CD161+	CD57	0.00354119	0.0404244	-0.0384699	0.00639633	-0.0613705	0.00633902	0.482822	0.421662	0.339399	0.325151	0.317552	0.907272	0.718788	0.915787	0.682196	0.708942	0.537114	0.92123
CD161+	CCR6	-0.0179184	0.156647	-0.171705	0.0614885	0.0964381	0.248335	0.441291	0.211289	0.367719	0.0549553	0.663819	0.275989	0.67788	0.915787	0.706877	0.517318	0.798103	0.505979
CD161+	CD38	-0.0342346	0.00245344	-0.112683	-0.00991814	0.02888	0.0325938	0.0591085	0.983672	0.434123	0.674729	0.876105	0.855991	0.195058	0.994641	0.760676	0.880677	0.912994	0.902116
CD161+	CCR4	-0.0335382	-0.0635979	-0.0606436	0.0097752	0.170377	0.119958	0.00128165	0.356888	0.44594	0.454499	0.109586	0.233098	0.0169178	0.915787	0.767792	0.775783	0.289306	0.459979
CD161+	PD_1	0.0209773	0.068602	0.027807	-0.00833633	-0.464868	-0.275851	0.000116585	0.226012	0.480761	0.193103	5.43982e-09	4.43578e-06	0.00384729	0.915787	0.793256	0.584212	1.07708e-06	0.000439142
CD161+	CD25	-0.00519288	0.0263074	-0.0135196	0.00386167	-0.0265819	-0.0402504	0.0857325	0.10374	0.579504	0.340767	0.352141	0.17033	0.242501	0.915787	0.835389	0.708942	0.571507	0.390121
CD161+	CD27	-0.0679425	-0.0869112	-0.0737806	0.018668	0.197612	-0.0245655	0.000199452	0.680067	0.581658	0.385006	0.368671	0.895625	0.00493643	0.978825	0.835389	0.719046	0.588684	0.92123
CD161+	CXCR3	0.00437553	-0.125693	0.0566746	0.00649393	-0.438451	-0.162423	0.71212	0.0521447	0.559546	0.686197	0.000294603	0.164588	0.841453	0.731266	0.835389	0.88802	0.00864108	0.383394
CD161+	CD45RA	-0.0750621	-0.00333931	0.0973984	0.00772144	0.452372	0.291162	0.000656693	0.98215	0.556849	0.775502	0.0530855	0.174242	0.0108354	0.994641	0.835389	0.943913	0.194647	0.390121
CD161+	LAG_3	-0.00139302	0.00324231	-0.00366598	0.000606935	-0.0159508	-0.0146971	0.147376	0.756552	0.628346	0.617785	0.187588	0.163907	0.351571	0.978825	0.852141	0.853256	0.411001	0.383394
CD161+	CD127	-0.0170796	0.0538842	-0.0543823	0.035223	-0.115316	0.0193436	0.31049	0.549104	0.691822	0.125306	0.472414	0.905902	0.553108	0.915787	0.890325	0.535835	0.675946	0.92123
CD161+	CD45RO	0.0616138	-0.0918306	-0.0519494	-0.0303337	-0.0407715	0.256715	0.0026025	0.622772	0.736655	0.227805	0.861399	0.223157	0.0260558	0.950977	0.902847	0.594033	0.912994	0.450868
CD161+	CD15s	-0.00124781	-0.00716476	-0.00506655	-1.3624e-05	0.00860149	0.056386	0.564812	0.537431	0.774852	0.996293	0.677631	0.00990588	0.776617	0.915787	0.90652	0.998212	0.798103	0.108965
CD161+	CCR7	-0.0652665	-0.0841329	0.0444278	0.00283529	0.360159	0.383751	0.00315828	0.459065	0.797431	0.9212	0.0792543	0.0677173	0.0260558	0.915787	0.917972	0.987143	0.23077	0.26816
CD161+	ICOS	-0.00896402	-0.00685822	0.0032618	0.000191178	-0.0300592	-0.0140023	3.80753e-05	0.694721	0.835733	0.940133	0.199894	0.507294	0.00150778	0.978825	0.931579	0.987143	0.412282	0.665194
CD161+	CXCR5	-0.00503056	-0.0169278	-0.000870544	0.00205321	0.0110437	0.0170188	0.00464552	0.0686293	0.950273	0.37641	0.499025	0.309563	0.0340671	0.799329	0.9851	0.719046	0.697957	0.534522
CD161+	CTLA_4	-0.00195047	-0.0034161	-0.000625706	0.000934655	-0.00833207	-0.0073258	0.0649149	0.540124	0.941309	0.507641	0.402751	0.471334	0.210707	0.915787	0.9851	0.811974	0.612426	0.643176
CD161+	CD28	0.0281196	0.00226149	-0.00110121	-0.00129168	-0.199504	-0.12454	0.0077966	0.980606	0.989125	0.921207	0.104801	0.255924	0.0482415	0.994641	0.994978	0.987143	0.280413	0.478047
CD38+HLA-DR+	CCR6	0.0103183	-0.030327	0.111072	-0.0138217	-0.014259	0.0226975	0.0359221	0.315512	0.00608444	0.0351997	0.769914	0.637604	0.151331	0.915787	0.0983445	0.517318	0.861259	0.770692
CD38+HLA-DR+	CD127	0.0118998	-0.0451919	0.166976	-0.0204215	-0.0599219	0.00672023	0.10361	0.245609	0.00645696	0.0408749	0.386426	0.924016	0.273531	0.915787	0.0983445	0.517318	0.609474	0.933445
CD38+HLA-DR+	TIGIT	0.0506424	-0.0148401	0.311308	-0.0319535	-0.425675	-0.265741	0.00314731	0.86594	0.0238145	0.154803	0.00872161	0.101727	0.0260558	0.978825	0.204662	0.547339	0.0679282	0.319712
CD38+HLA-DR+	CCR7	0.00631842	0.0634017	0.278055	-0.0354898	-0.0100178	-0.0727078	0.681245	0.442771	0.0308318	0.0930401	0.94561	0.628529	0.833511	0.915787	0.2261	0.535835	0.960158	0.768202
CD38+HLA-DR+	CD28	0.0124086	0.0803151	0.311919	-0.0206376	-0.39323	-0.379241	0.562385	0.484459	0.0792544	0.477542	0.0587376	0.0739887	0.776617	0.915787	0.341139	0.781432	0.207679	0.276411
CD38+HLA-DR+	CD25	0.000321477	-0.00761457	0.0267877	-0.00172584	-0.024699	-0.0169666	0.867162	0.460886	0.093077	0.508509	0.182467	0.367974	0.928097	0.915787	0.368585	0.811974	0.411001	0.582871
CD38+HLA-DR+	CD45RO	0.0627097	-0.0295959	0.262176	-0.0710628	0.188732	0.296333	0.0062173	0.860626	0.140476	0.0165157	0.442788	0.200153	0.0424492	0.978825	0.421427	0.517318	0.65069	0.417682
CD38+HLA-DR+	CCR4	0.0440549	-0.0308023	0.0927553	-0.0295409	-0.108896	-0.0326984	1.24809e-06	0.475508	0.162427	0.00880826	0.160184	0.677183	0.000247122	0.915787	0.459436	0.517318	0.382125	0.793386
CD38+HLA-DR+	CD45RA	0.00300616	-0.0200953	-0.100759	0.0279216	0.113611	0.0541295	0.776508	0.72332	0.247911	0.0560759	0.264302	0.601089	0.857036	0.978825	0.598615	0.517318	0.493696	0.748978
CD38+HLA-DR+	CD27	-0.0296873	-0.105194	0.269386	0.0190077	-0.410716	-0.241607	0.359299	0.543463	0.309828	0.663945	0.186393	0.444368	0.602892	0.915787	0.659634	0.87849	0.411001	0.633739
CD38+HLA-DR+	CD39	-0.0165685	0.250606	-0.143409	0.0369193	0.209196	0.783982	0.363675	0.111283	0.328796	0.129899	0.285198	0.000115774	0.605107	0.915787	0.67115	0.535835	0.518066	0.0041283
CD38+HLA-DR+	PD_1	0.040173	-0.0751355	0.134422	-0.00607861	-0.586653	-0.327409	0.0491035	0.484772	0.413456	0.822777	0.00333563	0.0986282	0.178511	0.915787	0.74422	0.958294	0.0366919	0.319712
CD38+HLA-DR+	CXCR5	0.000412481	-0.0131495	0.0202156	-0.000330876	-0.0749457	-0.0362315	0.893853	0.428758	0.425633	0.937053	0.0138692	0.233449	0.92911	0.915787	0.755457	0.987143	0.0922385	0.459979
CD38+HLA-DR+	CTLA_4	-0.000316679	-5.74632e-05	0.00753812	0.00141428	-0.0157109	-0.0221374	0.806516	0.993381	0.477155	0.421024	0.206961	0.0841294	0.877419	0.994641	0.793256	0.7497	0.422457	0.302866
CD38+HLA-DR+	LAG_3	-9.67443e-05	-0.00797098	-0.00921532	0.00292451	-0.0452259	-0.02661	0.958243	0.658068	0.531858	0.221651	0.0492048	0.187371	0.968021	0.97237	0.835389	0.593067	0.187357	0.407686
CD38+HLA-DR+	CD15s	-0.0323783	-0.159683	-0.1697	0.0365035	-0.135628	0.273451	0.321354	0.361065	0.524096	0.408718	0.662456	0.390573	0.557326	0.915787	0.835389	0.742442	0.798103	0.606714
CD38+HLA-DR+	CD38	-0.0327374	0.100784	-0.093968	0.0167786	0.151999	-0.0756962	0.130221	0.430392	0.589475	0.559948	0.474253	0.7206	0.322297	0.915787	0.835389	0.825016	0.675946	0.819993
CD38+HLA-DR+	CD161	0.0025944	0.00814208	-0.0204186	-0.0012103	-0.03199	-0.018641	0.676246	0.806692	0.687925	0.885624	0.590155	0.758594	0.833511	0.978825	0.890325	0.981595	0.759079	0.84383
CD38+HLA-DR+	CD57	0.0253264	-0.0417056	0.0170998	0.00257145	-0.376492	-0.174066	0.00197776	0.692177	0.780791	0.793284	0.000563589	0.0489783	0.0235973	0.978825	0.90652	0.943913	0.0101446	0.241826
CD38+HLA-DR+	HLA_DR	0.0130938	-0.0256042	0.0289382	0.0248026	-0.242154	-0.284254	0.523169	0.892606	0.859025	0.348316	0.32552	0.200403	0.767314	0.980797	0.931579	0.708942	0.541622	0.417682
CD38+HLA-DR+	CXCR3	-0.00858304	-0.229278	-0.0435932	0.0327381	-1.00864	-0.482866	0.756289	0.126115	0.847197	0.384023	0.000349134	0.078294	0.857036	0.915787	0.931579	0.719046	0.00864108	0.287078
CD38+HLA-DR+	ICOS	-0.005417	-0.023129	0.0148538	0.0197061	-0.128787	-0.192083	0.683429	0.839039	0.888308	0.25452	0.404655	0.176211	0.833511	0.978825	0.95073	0.607169	0.612426	0.390121
CD27+PD-1+	HLA_DR	-0.00239637	-0.0522818	-0.409822	0.0573768	0.297411	0.142763	0.888047	0.56716	0.00472885	0.0157601	0.0720058	0.392219	0.92911	0.915836	0.0936312	0.517318	0.219341	0.606714
CD27+PD-1+	CD127	0.02249	0.00430355	0.21192	-0.0243234	-0.0903186	-0.07785	0.0287132	0.936215	0.012418	0.0783127	0.348302	0.428465	0.129209	0.980797	0.121725	0.534686	0.571507	0.633739
CD27+PD-1+	CD38	-0.131598	0.113582	-0.746839	0.109503	0.50398	0.464013	0.00281728	0.615024	0.0340483	0.0594017	0.213697	0.262046	0.0260558	0.950977	0.24077	0.517318	0.431754	0.484908
CD27+PD-1+	ICOS	-0.00705491	0.00207224	-0.0597473	0.0104085	0.0130276	0.0126887	0.0673	0.918758	0.0585655	0.0470751	0.719262	0.731978	0.211925	0.980797	0.300656	0.517318	0.81847	0.828181
CD27+PD-1+	CD15s	-0.0108336	-0.0952941	-0.131365	0.0144438	0.064637	0.150993	0.222786	0.181234	0.0681873	0.215593	0.500555	0.101023	0.464332	0.915787	0.306843	0.590304	0.697957	0.319712
CD27+PD-1+	CXCR3	-0.00771226	-0.172128	-0.168343	0.0370239	-0.485084	-0.240322	0.54618	0.0145771	0.111328	0.0362303	0.000209068	0.0582002	0.776617	0.634251	0.386758	0.517318	0.0082791	0.256788
CD27+PD-1+	CD39	-0.00428247	0.0298921	-0.0319039	0.0058019	-0.0209199	0.0364512	0.105348	0.278765	0.128859	0.0887848	0.508885	0.198847	0.27446	0.915787	0.41435	0.535835	0.699717	0.417682
CD27+PD-1+	TIGIT	0.0595384	-0.0783805	0.262151	-0.0354873	-0.438325	-0.0496412	0.00652261	0.488738	0.132881	0.217637	0.0333929	0.809486	0.0430492	0.915787	0.41435	0.590304	0.147725	0.883679
CD27+PD-1+	LAG_3	-0.00107977	-0.00104226	-0.0116191	0.00208991	4.4922e-05	0.0184462	0.312869	0.93103	0.174737	0.129564	0.997348	0.120636	0.553108	0.980797	0.487294	0.535835	0.997348	0.342202
CD27+PD-1+	CD45RA	0.068924	0.0823482	0.150633	-0.00266744	0.213395	0.19954	1.06322e-05	0.280247	0.196964	0.889376	0.118911	0.152949	0.000526292	0.915787	0.513143	0.981595	0.309796	0.378549
CD27+PD-1+	CD45RO	-0.00137915	-0.100373	-0.0631981	0.000459175	0.227187	0.287347	0.819775	0.0954807	0.194217	0.953098	0.00284085	4.41592e-05	0.88697	0.915787	0.513143	0.987143	0.0346045	0.00218588
CD27+PD-1+	CD28	-0.00698665	0.111277	-0.0580522	0.0167978	0.0539566	-0.0313788	0.289422	0.00251197	0.282126	0.0632858	0.390899	0.624607	0.535567	0.248685	0.627651	0.517318	0.609474	0.76815
CD27+PD-1+	CD25	-0.000194048	-0.0198629	0.0121131	-0.000532712	-0.00539042	0.0125042	0.900955	0.0206914	0.344544	0.801024	0.717621	0.413126	0.92911	0.634251	0.682196	0.943913	0.81847	0.624419
CD27+PD-1+	CD161	5.29426e-06	-0.0398339	0.0610354	-0.00740937	0.123434	-0.0443245	0.999575	0.455581	0.454026	0.582695	0.197198	0.648142	0.999575	0.915787	0.768352	0.825016	0.411001	0.77385
CD27+PD-1+	CCR7	-0.00686404	0.0524501	0.0283935	-0.000796081	0.0502121	-0.000186572	0.170081	0.0526574	0.484887	0.905661	0.291637	0.996924	0.374515	0.731266	0.793452	0.98528	0.518101	0.996924
CD27+PD-1+	CCR4	0.00526639	-0.00125375	-0.00667522	-0.00202825	-0.00640824	0.0162395	0.0522481	0.929962	0.75935	0.574578	0.801115	0.532994	0.181493	0.980797	0.902847	0.825016	0.881227	0.685278
CD27+PD-1+	CTLA_4	0.00459363	7.63351e-05	0.00335717	0.00259462	0.0289595	0.0301404	0.0342342	0.994641	0.846627	0.368646	0.157111	0.149877	0.147356	0.994641	0.931579	0.719046	0.382125	0.375641
CD27+PD-1+	CXCR5	-0.00160812	-0.00784169	0.0019752	0.00139183	-0.0214893	-0.00834525	0.276074	0.555022	0.86571	0.463469	0.216864	0.593566	0.530705	0.915787	0.931579	0.781432	0.433729	0.748574
CD27+PD-1+	CD27	-0.0638238	-0.0890975	0.0504369	0.0229183	-0.235662	-0.208685	0.0436714	0.62564	0.841553	0.583323	0.443652	0.49656	0.166287	0.950977	0.931579	0.825016	0.65069	0.658882
CD27+PD-1+	PD_1	0.0159264	0.0332155	-0.00643176	-0.028874	-0.0569669	0.0237915	0.188026	0.741405	0.946306	0.0674829	0.680775	0.851404	0.404665	0.978825	0.9851	0.517318	0.798103	0.902116
CD27+PD-1+	CD57	0.0212836	0.0731347	0.00184508	0.00301879	-0.184004	-0.158086	0.0211049	0.431978	0.979327	0.792405	0.100516	0.109167	0.101921	0.915787	0.994773	0.943913	0.272632	0.327502
CD57+TIGIT+	CD161	-0.0189733	-0.102258	-0.194106	0.0184994	0.178452	0.189138	0.0495863	0.142282	0.0134556	0.141492	0.085091	0.055734	0.178511	0.915787	0.121725	0.545166	0.240686	0.256635
CD57+TIGIT+	CD127	0.0117722	-0.0797481	0.173443	-0.0145399	-0.0819938	0.0317133	0.162106	0.11889	0.013525	0.199525	0.320098	0.69989	0.37322	0.915787	0.121725	0.584212	0.537114	0.815166
CD57+TIGIT+	TIGIT	0.0446893	0.0762996	0.266427	-0.0197694	-0.304264	-0.187152	0.00762732	0.379898	0.0481212	0.368447	0.0530428	0.23877	0.0482415	0.915787	0.29775	0.719046	0.194647	0.463495
CD57+TIGIT+	CCR4	0.0361894	0.0645238	0.106652	-0.0194552	-0.191349	-0.169411	5.03882e-06	0.35928	0.0607385	0.0352184	0.0292438	0.0291008	0.000332562	0.915787	0.300656	0.517318	0.144674	0.169469
CD57+TIGIT+	CXCR5	0.00237912	-0.0131954	0.0817092	-0.00335921	-0.1355	-0.0820485	0.653507	0.642241	0.063818	0.640068	0.00963495	0.117101	0.833511	0.963362	0.300856	0.868038	0.0706563	0.340971
CD57+TIGIT+	LAG_3	-0.00179142	-0.00306165	-0.0277778	0.00363145	-0.000631723	0.0207507	0.384542	0.840443	0.0953797	0.179214	0.977635	0.331686	0.624092	0.978825	0.370298	0.572328	0.982597	0.543701
CD57+TIGIT+	CCR6	0.00227117	0.0340938	0.100568	-0.00592363	-0.206928	-0.12998	0.756376	0.386378	0.0976224	0.551016	0.0045055	0.0735337	0.857036	0.915787	0.371716	0.825016	0.0405495	0.276411
CD57+TIGIT+	CD15s	-0.0194611	-0.00922264	-0.125181	0.0143153	-0.0315692	0.160705	0.0679364	0.869608	0.148712	0.316108	0.752722	0.120981	0.211925	0.978825	0.439477	0.708942	0.851651	0.342202
CD57+TIGIT+	CD28	0.0310027	0.106181	0.232158	-0.00440902	-0.354177	-0.394776	0.14356	0.346826	0.179966	0.876723	0.0816846	0.058361	0.346646	0.915787	0.494906	0.981595	0.234399	0.256788
CD57+TIGIT+	CD57	0.00385899	0.0473014	0.112001	-0.0109603	-0.226921	-0.26262	0.739124	0.530087	0.233365	0.475513	0.0661509	0.0287564	0.850852	0.915787	0.58489	0.781432	0.214719	0.169469
CD57+TIGIT+	HLA_DR	0.048113	0.0343073	-0.161031	0.0402392	-0.342996	-0.3312	0.0224857	0.873321	0.325106	0.12967	0.182056	0.142795	0.105168	0.978825	0.67053	0.535835	0.411001	0.37202
CD57+TIGIT+	CD27	-0.0349619	-0.0684757	0.173386	0.0211107	-0.335491	-0.237908	0.156788	0.61409	0.387833	0.524937	0.162598	0.322795	0.369571	0.950977	0.717672	0.819731	0.383266	0.543701
CD57+TIGIT+	PD_1	0.0250222	0.124955	0.163781	-0.0139449	-0.554864	-0.433278	0.340326	0.373956	0.444875	0.693899	0.0299577	0.0940653	0.580902	0.915787	0.767792	0.892155	0.144674	0.319712
CD57+TIGIT+	CD45RO	0.0678912	-0.0399887	0.107948	-0.0468494	0.297712	0.364121	0.0059215	0.813691	0.569896	0.135559	0.251009	0.140365	0.0418735	0.978825	0.835389	0.536813	0.473332	0.37202
CD57+TIGIT+	CD39	-0.00901564	0.0697309	-0.0498088	0.0166086	-0.432274	0.213061	0.425198	0.723389	0.580839	0.250033	0.00782737	0.104034	0.673514	0.978825	0.835389	0.603738	0.0645758	0.321857
CD57+TIGIT+	CTLA_4	-0.000198011	0.0060214	0.011772	0.000660064	-0.023395	-0.0188101	0.931968	0.628473	0.53587	0.833727	0.293782	0.407966	0.956113	0.950977	0.835389	0.964886	0.518101	0.621364
CD57+TIGIT+	CXCR3	-0.011669	-0.285949	-0.0774426	0.0402184	-0.644202	-0.179819	0.591207	0.0168874	0.662963	0.175373	0.0029711	0.397785	0.801774	0.634251	0.890325	0.569244	0.0346045	0.610554
CD57+TIGIT+	CD25	-0.00259059	-0.0115928	0.00580642	0.00155765	-0.00151602	0.0118006	0.16491	0.3374	0.696912	0.525787	0.936234	0.526219	0.374515	0.915787	0.890325	0.819731	0.95811	0.680989
CD57+TIGIT+	CD38	-0.0173288	0.111253	0.0489235	0.0123076	-0.015089	-0.250229	0.300247	0.341301	0.714173	0.574147	0.931815	0.145121	0.545403	0.915787	0.894977	0.825016	0.95811	0.373167
CD57+TIGIT+	CD45RA	0.00396499	0.0695053	-0.031577	0.0261638	0.0217452	-0.0215541	0.777101	0.356285	0.782904	0.171966	0.870875	0.874762	0.857036	0.915787	0.90652	0.568802	0.912994	0.911595
CD57+TIGIT+	CCR7	0.00622519	0.0845532	0.0218301	-0.0112587	0.112293	0.0475808	0.562445	0.145703	0.803695	0.440183	0.276214	0.650138	0.776617	0.915787	0.919836	0.764528	0.506392	0.77385
CD57+TIGIT+	ICOS	-0.00476579	0.00907696	-0.010127	0.018967	-0.150603	-0.167152	0.515864	0.875011	0.862401	0.051884	0.0751554	0.0328554	0.762247	0.978825	0.931579	0.517318	0.225466	0.185867
CD45RA+CD38+	HLA_DR	-0.00138011	-0.0141052	-0.0444389	-9.34231e-05	0.0443221	0.0201155	0.439588	0.503971	0.00291862	0.967201	0.0572632	0.310455	0.67788	0.915787	0.0825553	0.987143	0.206148	0.534522
CD45RA+CD38+	TIGIT	-0.000687216	-0.00762644	-0.0182542	0.00200207	0.0131768	0.0119119	0.348098	0.0553989	0.00340972	0.0470688	0.0630891	0.0990012	0.58909	0.731266	0.0843905	0.517318	0.208194	0.319712
CD45RA+CD38+	CD57	0.00113884	0.0104669	-0.0541549	0.00776396	-0.0193655	0.0471443	0.631922	0.792306	0.00639391	0.0133161	0.55711	0.0878427	0.825479	0.978825	0.0983445	0.517318	0.740321	0.310587
CD45RA+CD38+	CD45RA	0.0179508	0.119113	-0.180151	0.0205509	0.491186	0.376242	0.0694298	0.0912882	0.0252493	0.115345	4.85297e-05	0.000372699	0.211925	0.915787	0.204662	0.535835	0.00320296	0.0092243
CD45RA+CD38+	CTLA_4	0.00213523	0.0236916	-0.0340265	0.00406482	0.0590232	0.044718	0.317735	0.118896	0.0510548	0.151435	0.0124125	0.0430941	0.556739	0.915787	0.300656	0.545166	0.0877741	0.224543
CD45RA+CD38+	CXCR5	-0.0033785	-0.0251382	-0.0217077	0.00261681	-0.0167242	-0.00292059	0.0209269	0.285723	0.0602764	0.151209	0.392224	0.856555	0.101921	0.915787	0.300656	0.545166	0.609474	0.902116
CD45RA+CD38+	CD15s	-0.00165447	-0.00528024	-0.0131197	0.000613912	0.00692772	0.0117716	0.0841814	0.571817	0.0853398	0.612015	0.544662	0.250538	0.241564	0.915836	0.352027	0.853256	0.72867	0.472443
CD45RA+CD38+	CD39	-0.001125	-0.00827258	-0.0176003	0.000123865	0.0110851	0.0145574	0.396276	0.665227	0.100328	0.941252	0.53439	0.332435	0.637907	0.975666	0.37481	0.987143	0.71979	0.543701
CD45RA+CD38+	CCR6	0.00374509	-0.0609625	0.0547427	-0.00888192	0.0256382	0.0947793	0.38053	0.260742	0.111339	0.106888	0.643419	0.050009	0.622685	0.915787	0.386758	0.535835	0.791285	0.241826
CD45RA+CD38+	CD28	0.0129846	0.0401568	-0.134608	0.00654141	0.317973	0.333083	0.215477	0.833946	0.110731	0.62055	0.033574	0.00748253	0.453878	0.978825	0.386758	0.853256	0.147725	0.0940601
CD45RA+CD38+	CCR7	-0.0131675	0.0106159	-0.0892274	0.0173858	0.13686	0.163677	0.0723278	0.800594	0.132193	0.0773337	0.0628905	0.0258237	0.213745	0.978825	0.41435	0.534686	0.208194	0.164939
CD45RA+CD38+	CD27	-0.0289617	-0.0575396	-0.102545	0.0241523	0.0687804	0.0538524	0.00202603	0.769573	0.153239	0.0363611	0.590395	0.601452	0.0235973	0.978825	0.441329	0.517318	0.759079	0.748978
CD45RA+CD38+	CD25	-0.000189452	-0.00829925	0.0112498	-4.44328e-05	-0.00355376	0.00924912	0.88119	0.225179	0.280861	0.979364	0.769259	0.456222	0.92911	0.915787	0.627651	0.989358	0.861259	0.636141
CD45RA+CD38+	CD127	-0.024385	-0.109275	-0.0835267	0.0168339	-0.236687	-0.0987945	0.0207657	0.0513053	0.322328	0.229602	0.0189231	0.32669	0.101921	0.731266	0.67053	0.594033	0.110199	0.543701
CD45RA+CD38+	CD45RO	0.00328569	-0.0245106	-0.0137701	-0.000744865	0.0818818	0.0988176	0.109693	0.290122	0.394358	0.773556	0.00234059	4.35899e-05	0.282069	0.915787	0.722989	0.943913	0.0331027	0.00218588
CD45RA+CD38+	CCR4	0.0030528	-0.0485536	-0.0162917	-0.00389257	-0.0241752	0.00681708	0.237956	0.169833	0.427329	0.238038	0.473644	0.812271	0.485724	0.915787	0.755457	0.594793	0.675946	0.883679
CD45RA+CD38+	CXCR3	-0.0323999	-0.087719	-0.0883226	0.0345096	-0.469569	-0.133269	0.0719013	0.434123	0.537472	0.147278	0.0139755	0.454403	0.213745	0.915787	0.835389	0.545166	0.0922385	0.636141
CD45RA+CD38+	ICOS	-0.00606899	-0.0132904	-0.0104318	0.00261019	0.0131881	0.0174634	0.011684	0.573554	0.572403	0.382053	0.642749	0.489035	0.0660981	0.915836	0.835389	0.719046	0.791285	0.654249
CD45RA+CD38+	LAG_3	-0.00138547	-0.00709342	-0.00231941	0.000545894	0.00389598	0.00219674	0.0141002	0.320435	0.593934	0.433514	0.586683	0.718908	0.0754553	0.915787	0.835389	0.759609	0.759079	0.819993
CD45RA+CD38+	CD38	-0.0574314	-0.139361	0.0691034	-0.00714761	-0.080181	-0.125584	0.000850959	0.114294	0.604015	0.745835	0.606278	0.43055	0.0129608	0.915787	0.839807	0.93528	0.772683	0.633739
CD45RA+CD38+	PD_1	-0.00267883	-0.0114758	0.00263823	0.000216837	-0.00746866	-0.00980607	0.00305482	0.300615	0.700167	0.843057	0.506956	0.309413	0.0260558	0.915787	0.890325	0.964886	0.699717	0.534522
CD28+CCR4+	CXCR3	0.00463803	-0.0201543	0.120765	-0.00762556	-0.40252	-0.297471	0.549945	0.774563	0.055017	0.445722	8.42751e-05	0.000729608	0.776617	0.978825	0.300656	0.767417	0.00417162	0.0144462
CD28+CCR4+	CCR6	0.00400384	0.00969987	0.161563	-0.0045443	-0.139002	-0.0494033	0.703059	0.905802	0.0588535	0.739101	0.24237	0.652692	0.841453	0.980797	0.300656	0.93528	0.461435	0.77385
CD28+CCR4+	CD39	-0.0135585	0.0401393	-0.184536	0.0340412	0.0584353	0.575019	0.289055	0.764719	0.0733756	0.0415451	0.711606	0.0001251	0.535567	0.978825	0.322853	0.517318	0.81847	0.0041283
CD28+CCR4+	CD27	-0.0602283	-0.041947	-0.269878	0.0289656	-0.0386903	0.0280708	0.00292697	0.841219	0.0811204	0.23977	0.87075	0.892884	0.0260558	0.978825	0.341741	0.594793	0.912994	0.92123
CD28+CCR4+	ICOS	-0.0241701	-0.17871	-0.19151	0.0266401	0.0597838	0.203824	0.083117	0.0593769	0.0901587	0.151269	0.665757	0.141656	0.241564	0.734789	0.364315	0.545166	0.798103	0.37202
CD28+CCR4+	HLA_DR	-0.00618644	-0.107739	-0.228446	0.0139649	0.0838649	0.147954	0.71403	0.27852	0.102911	0.542035	0.608781	0.373413	0.841453	0.915787	0.377339	0.825016	0.772683	0.586793
CD28+CCR4+	CD161	-0.00441986	-0.040777	-0.122487	0.0126741	-0.0199898	-0.0235224	0.663076	0.690756	0.133931	0.332172	0.872265	0.831011	0.833511	0.978825	0.41435	0.708942	0.912994	0.896465
CD28+CCR4+	CCR4	0.00867758	-0.0468757	-0.138905	0.0233436	-0.287533	-0.106674	0.544033	0.540813	0.237696	0.231013	0.0391102	0.445568	0.776617	0.915787	0.588297	0.594033	0.157886	0.633739
CD28+CCR4+	CD25	-0.00400226	-0.00459487	-0.0811373	0.0236087	-0.222221	-0.196868	0.669973	0.927187	0.293271	0.0679307	0.0160857	0.0356631	0.833511	0.980797	0.638107	0.517318	0.0998709	0.190846
CD28+CCR4+	CCR7	-0.0198169	0.028021	-0.134808	-0.00435124	0.444248	0.423876	0.232768	0.825783	0.308654	0.839249	0.0214826	0.0166045	0.480084	0.978825	0.659634	0.964886	0.118154	0.142943
CD28+CCR4+	CD45RA	-0.00616092	-0.0832779	-0.114385	0.0149222	-0.260917	-0.176549	0.658584	0.33159	0.313301	0.424073	0.0699911	0.207175	0.833511	0.915787	0.659933	0.7497	0.216535	0.427299
CD28+CCR4+	PD_1	-0.00419319	-0.107884	-0.0687119	0.0029549	-0.213012	-0.0605832	0.653619	0.230526	0.357443	0.805663	0.0616381	0.546494	0.833511	0.915787	0.697966	0.943913	0.208194	0.698102
CD28+CCR4+	CD28	0.00455284	-0.0972849	-0.0935336	0.0159079	-0.0397676	0.0522301	0.730102	0.43423	0.3753	0.351558	0.799467	0.711861	0.845381	0.915787	0.712719	0.708942	0.881227	0.819468
CD28+CCR4+	CD38	-0.0221086	-0.086553	-0.0630193	0.00437769	0.0657314	0.100401	0.0387002	0.295372	0.45166	0.747677	0.571276	0.357811	0.156003	0.915787	0.768352	0.93528	0.74909	0.571343
CD28+CCR4+	CTLA_4	-0.00271741	-0.00281008	-0.0109742	0.000907325	0.0111871	0.0254693	0.307113	0.854524	0.610768	0.798778	0.668186	0.332662	0.552804	0.978825	0.839807	0.943913	0.798103	0.543701
CD28+CCR4+	CD127	0.0075885	-0.0332178	-0.0652388	0.0389977	-0.361596	-0.311377	0.71821	0.795407	0.701468	0.16884	0.0968152	0.142557	0.841453	0.978825	0.890325	0.568802	0.266242	0.37202
CD28+CCR4+	CD15s	-0.00366368	0.0472405	0.0327288	0.010241	-0.32665	-0.195041	0.785468	0.554686	0.765227	0.572588	0.0222573	0.147542	0.859241	0.915787	0.902847	0.825016	0.119107	0.37453
CD28+CCR4+	CD45RO	0.0547113	-0.200833	-0.0515272	-0.0158696	0.610507	0.829256	0.0100963	0.335219	0.751927	0.546487	0.0183705	0.000454821	0.0605781	0.915787	0.902847	0.825016	0.110199	0.0100061
CD28+CCR4+	CD57	0.00257445	0.0724916	0.0240165	0.0045387	-0.181146	-0.212537	0.779124	0.144708	0.749192	0.715327	0.0429929	0.0209893	0.857036	0.915787	0.902847	0.913773	0.166914	0.14452
CD28+CCR4+	TIGIT	0.0096223	-0.110561	-0.00815367	0.000401022	-0.065397	0.0707228	0.292406	0.278818	0.910157	0.972483	0.562402	0.476778	0.536077	0.915787	0.968877	0.987445	0.74237	0.643176
CD28+CCR4+	CXCR5	-0.0072095	0.0058732	-0.00148276	1.37918e-05	-0.0189893	-0.0336801	0.124461	0.839843	0.968388	0.998212	0.688767	0.470583	0.311941	0.978825	0.993523	0.998212	0.80221	0.643176
CD28+CCR4+	LAG_3	7.44442e-05	0.00693957	-0.000102511	-0.000365092	-0.0051653	0.00914732	0.970166	0.516202	0.994978	0.892359	0.785999	0.638351	0.97509	0.915787	0.994978	0.981595	0.874313	0.770692
CD57+	CD127	0.021977	-0.0822819	0.240626	-0.014463	-0.0981106	-0.0210875	0.0587412	0.285328	0.0114057	0.339539	0.412054	0.8553	0.195058	0.915787	0.121725	0.708942	0.618081	0.902116
CD57+	CD25	0.000956651	0.010009	0.0307208	-0.00138741	-0.0488362	-0.0430571	0.686173	0.431254	0.117023	0.665523	0.034665	0.0669422	0.833511	0.915787	0.398264	0.87849	0.148749	0.26816
CD57+	CD39	-0.00169381	-0.0016238	-0.0178215	0.0039206	-0.0252195	0.0163407	0.242575	0.935314	0.125498	0.0372587	0.193334	0.315929	0.490101	0.980797	0.414144	0.517318	0.411001	0.539258
CD57+	CCR4	0.00616071	-0.00606632	0.029858	-0.00410456	-0.00948964	-0.0206549	0.0580384	0.870068	0.242436	0.315354	0.815931	0.558462	0.195058	0.978825	0.592621	0.708942	0.892565	0.708817
CD57+	ICOS	-0.00370834	-0.00893558	-0.0307489	0.00624196	0.0172699	0.0130052	0.279305	0.718174	0.265796	0.172364	0.634586	0.707489	0.531753	0.978825	0.626518	0.568802	0.791285	0.819198
CD57+	CD15s	-0.00145446	-0.0371343	-0.0263571	0.00455228	0.0132999	0.0429377	0.623081	0.022423	0.278655	0.258869	0.63804	0.141243	0.822467	0.634251	0.627651	0.610192	0.791285	0.37202
CD57+	CCR6	0.00561142	0.0703521	0.0855425	-0.00335427	-0.385747	-0.264399	0.562794	0.214308	0.281851	0.797527	0.000323856	0.00769133	0.776617	0.915787	0.627651	0.943913	0.00864108	0.0940601
CD57+	TIGIT	0.0689501	-0.0213249	0.115646	-0.0155188	0.00971271	0.208304	3.25484e-06	0.763687	0.288161	0.388575	0.938754	0.111499	0.000322229	0.978825	0.633954	0.719046	0.95811	0.329504
CD57+	CD161	-0.0279586	0.016909	-0.11021	0.0162813	0.290549	0.261005	0.0521804	0.823299	0.342571	0.396843	0.035309	0.0630497	0.181493	0.978825	0.682196	0.727546	0.148749	0.262508
CD57+	CD38	-0.0984253	0.00224675	-0.234727	0.0193779	0.258642	0.208482	0.00363197	0.989678	0.377957	0.65941	0.405191	0.511043	0.0276589	0.994641	0.712719	0.87849	0.612426	0.665701
CD57+	CXCR3	-0.00397813	-0.201214	-0.0607115	0.0232274	-0.231354	-0.0913298	0.729555	0.0428644	0.509421	0.125291	0.0781929	0.448099	0.845381	0.731266	0.826765	0.535835	0.23077	0.633739
CD57+	CCR7	-0.00720264	-0.000543841	-0.0176445	0.00294876	0.0920504	0.0662122	0.0695714	0.983679	0.573601	0.5658	0.0325704	0.101342	0.211925	0.994641	0.835389	0.825016	0.147725	0.319712
CD57+	LAG_3	-0.000375207	-0.00553933	-0.00371968	0.000185359	0.00704122	0.0134189	0.639772	0.351838	0.562568	0.859617	0.419009	0.108335	0.82794	0.915787	0.835389	0.978185	0.623788	0.327502
CD57+	CD27	-0.0103573	-0.257021	0.147618	-0.0022802	0.229702	0.223786	0.759563	0.160359	0.59433	0.960332	0.478348	0.499153	0.857036	0.915787	0.835389	0.987143	0.676521	0.658882
CD57+	CD45RA	0.00529821	0.17446	0.121176	0.0196563	-0.772803	-0.419756	0.861481	0.492723	0.617354	0.618208	0.0322204	0.191966	0.927028	0.915787	0.843007	0.853256	0.147725	0.413144
CD57+	CTLA_4	0.00163203	0.0300667	0.00972412	0.00373252	-0.0527262	-0.00970577	0.597189	0.304173	0.69237	0.350453	0.153307	0.768244	0.802061	0.915787	0.890325	0.708942	0.382125	0.845069
CD57+	CD28	0.00877456	-0.0323242	0.017479	0.00631087	0.00938142	0.0155821	0.10178	0.257289	0.68662	0.380623	0.852779	0.763083	0.272329	0.915787	0.890325	0.719046	0.912994	0.844081
CD57+	CD57	0.015032	0.0924652	0.064523	-0.00157913	-0.63692	-0.523378	0.468203	0.565934	0.695904	0.953089	0.00891986	0.0185306	0.702304	0.915836	0.890325	0.987143	0.0679282	0.14452
CD57+	CD45RO	0.0492939	-0.15421	0.0567102	-0.0392516	0.588316	0.559875	0.0404651	0.366303	0.763957	0.209104	0.026783	0.0236322	0.1571	0.915787	0.902847	0.584212	0.139554	0.155972
CD57+	CXCR5	-0.00164536	-0.015051	0.00212228	0.00245137	-0.025863	-0.0191026	0.256685	0.453968	0.853386	0.185936	0.181808	0.24208	0.503635	0.915787	0.931579	0.584212	0.411001	0.465358
CD57+	PD_1	0.0281606	0.0818363	-0.0306927	-0.0346503	0.132586	0.238814	0.170234	0.538428	0.851364	0.20225	0.530026	0.248166	0.374515	0.915787	0.931579	0.584212	0.719292	0.472443
CXCR3+	CD39	-0.00750226	0.0535609	-0.0911804	0.00793049	0.0747163	0.145736	0.0482904	0.00951252	0.00412324	0.120673	0.0398703	0.000192306	0.178511	0.627826	0.0907112	0.535835	0.157886	0.0054395
CXCR3+	CD161	0.00671814	-0.00398281	-0.0403093	-0.00227085	0.0235083	0.0517938	0.000570725	0.760352	0.00815343	0.345347	0.239668	0.00807587	0.0102731	0.978825	0.115313	0.708942	0.461435	0.0940601
CXCR3+	CD57	0.00631761	-0.0074206	-0.120635	0.0172625	-0.244488	-0.0685053	0.275628	0.927874	0.011541	0.0226968	0.00256231	0.294654	0.530705	0.980797	0.121725	0.517318	0.0338225	0.524426
CXCR3+	CD38	-0.0932284	0.150754	-0.503878	0.0366807	0.588207	0.633191	0.000302307	0.461852	0.0110047	0.240321	0.0392906	0.0154519	0.00665076	0.915787	0.121725	0.594793	0.157886	0.139067
CXCR3+	PD_1	-0.00370397	0.0250848	-0.132348	-0.0034131	0.10259	0.245027	0.563726	0.764344	0.0124657	0.676075	0.228322	0.00124015	0.776617	0.978825	0.121725	0.880677	0.452078	0.0223228
CXCR3+	ICOS	-0.0157062	0.0411682	-0.110108	0.0103706	0.0839927	0.103616	0.0112087	0.327778	0.0258412	0.192168	0.19215	0.0946726	0.0652743	0.915787	0.204662	0.584212	0.411001	0.319712
CXCR3+	CD127	0.0609674	-0.0089357	0.26188	-0.0113006	-0.321349	-0.226538	0.000178043	0.912237	0.0384501	0.582109	0.0299539	0.129647	0.00493643	0.980797	0.25377	0.825016	0.144674	0.36155
CXCR3+	CD28	0.024083	0.119395	-0.215284	0.00577106	0.187721	0.373371	0.0955813	0.450148	0.0623442	0.751058	0.295684	0.0199075	0.259248	0.915787	0.300856	0.93528	0.518101	0.14452
CXCR3+	TIGIT	0.0125154	-0.0151904	-0.0866728	0.000636314	0.00638361	0.143329	0.0371754	0.803675	0.0679357	0.932245	0.929216	0.0276719	0.153349	0.978825	0.306843	0.987143	0.95811	0.169469
CXCR3+	CD15s	-0.00871371	-0.0172945	-0.035717	0.0105791	-0.0842535	-0.0363751	0.00342326	0.507318	0.118675	0.00569453	0.0161407	0.234636	0.0271122	0.915787	0.398264	0.517318	0.0998709	0.459979
CXCR3+	CXCR5	-0.0045726	0.000518539	-0.0329889	0.00600573	-0.0366995	-0.00823425	0.0939349	0.97132	0.1385	0.104259	0.157697	0.754209	0.258321	0.994641	0.421427	0.535835	0.382125	0.84383
CXCR3+	LAG_3	-0.0013829	-0.00415893	-0.00842619	0.00059721	0.0112632	0.0154915	0.0879632	0.465811	0.191633	0.568404	0.195762	0.0636382	0.245306	0.915787	0.513143	0.825016	0.411001	0.262508
CXCR3+	CD45RO	0.0270167	-0.099785	-0.104415	-0.0170877	0.53314	0.692107	0.0136685	0.505975	0.219298	0.208093	0.000420638	4.3923e-07	0.0751766	0.915787	0.563909	0.584212	0.00925405	8.69676e-05
CXCR3+	CTLA_4	-0.000431196	0.00620183	-0.0109723	0.00196174	-0.0138622	-0.0103555	0.697727	0.299478	0.230158	0.195763	0.194705	0.341412	0.841453	0.915787	0.584246	0.584212	0.411001	0.549589
CXCR3+	CD45RA	0.00152622	0.0924748	-0.0801088	0.0248767	-0.137522	-0.103085	0.898891	0.461295	0.403955	0.111233	0.357343	0.43323	0.92911	0.915787	0.733791	0.535835	0.575235	0.633739
CXCR3+	CCR4	-0.00201741	0.0118716	0.0244662	-0.0103391	0.0403248	-0.0431655	0.678986	0.851349	0.529584	0.101478	0.530387	0.430466	0.833511	0.978825	0.835389	0.535835	0.719292	0.633739
CXCR3+	CD25	0.000726135	-0.00808281	0.00414194	0.000471596	-0.0393092	-0.0325917	0.59952	0.277596	0.714143	0.801131	0.00426923	0.0187994	0.802061	0.915787	0.894977	0.943913	0.0405495	0.14452
CXCR3+	CXCR3	0.00974122	-0.286405	-0.0682867	0.0458336	-1.2098	-0.618308	0.715745	0.0499226	0.755024	0.20949	1.69074e-05	0.021167	0.841453	0.731266	0.902847	0.584212	0.00167383	0.14452
CXCR3+	CD27	-0.0554431	-0.125076	-0.02588	0.0340377	-0.147609	-0.0915774	0.00255391	0.430127	0.852326	0.13537	0.474528	0.62396	0.0260558	0.915787	0.931579	0.536813	0.675946	0.76815
CXCR3+	CCR7	0.0236421	0.0839378	0.00755401	-0.0093041	0.129332	0.20878	0.0228396	0.443592	0.92502	0.472099	0.308288	0.0635684	0.105168	0.915787	0.979433	0.781432	0.526215	0.262508

## Sheet: CD8_IAA
Supplementary Data 2. LME results of marker expression in CD4+ and CD8+ T cell subsets
LME resultsin marker expression in CD8+ T cell subsets of IAA first group
		Coefficent						P value						FDR
Cell type	Marker	age	sex	status	age*status	HLA-DR3/4	HLA-DR4	age	sex	status	age*status	HLA-DR3/4	HLA-DR4	age	sex	status	age*status	HLA-DR3/4	HLA-DR4
CD161+	CD38	-0.0500186	0.0801901	-0.181357	0.0133004	-0.0217487	-0.0159593	0.000293821	0.390723	0.0227819	0.439326	0.759488	0.797388	0.00415547	0.72302	0.265342	0.94285	0.916989	0.897061
CD161+	CD39	-0.00392089	0.0161353	-0.0446595	0.00156051	-0.0183184	-0.00680428	0.231222	0.541608	0.0270426	0.720426	0.33144	0.678677	0.503099	0.778797	0.273735	0.94285	0.600739	0.845387
CD161+	TIGIT	0.00187796	-0.0462021	-0.034419	0.0027596	0.00309778	0.0164735	0.469026	0.00920413	0.0306707	0.424356	0.824043	0.180566	0.704582	0.107201	0.273735	0.94285	0.920663	0.446902
CD161+	LAG_3	-0.0017239	0.0410331	-0.0289938	0.00170597	-0.00391698	0.00173124	0.438401	0.00711054	0.0335941	0.564073	0.743061	0.868568	0.688916	0.100563	0.277151	0.94285	0.913826	0.934655
CD161+	HLA_DR	-0.0143805	0.0641342	-0.0573183	0.0128177	0.047842	0.049798	0.0030999	0.487444	0.0488918	0.0473433	0.123708	0.0665718	0.0219207	0.757266	0.356993	0.878295	0.381922	0.259817
CD161+	CCR6	0.0267175	-0.220635	0.322514	-0.0460197	0.0595786	0.0214383	0.327207	0.224215	0.0525655	0.206229	0.683761	0.867014	0.61705	0.586915	0.358896	0.878295	0.886838	0.934655
CD161+	CD28	0.0651764	0.105784	0.185988	-0.0226915	0.210904	-0.0339181	0.000628996	0.378825	0.0910443	0.346541	0.0334557	0.690221	0.0065548	0.714356	0.474384	0.94285	0.200734	0.845387
CD161+	CD45RO	0.0669209	0.125625	-0.173383	-0.00142464	-0.24859	-0.303403	0.00459895	0.704323	0.214543	0.963016	0.0933204	0.0201599	0.028456	0.891642	0.624699	0.990799	0.342175	0.143316
CD161+	CD45RA	-0.132596	-0.629104	0.284722	-0.0507793	0.401175	0.116523	0.00112036	0.237712	0.228964	0.331845	0.106525	0.586266	0.00964484	0.611258	0.642801	0.94285	0.363656	0.805736
CD161+	CTLA_4	-0.00271241	0.005591	0.0209502	-0.00506686	0.00193339	-0.0185854	0.366278	0.835673	0.252178	0.21133	0.913273	0.234018	0.636167	0.963629	0.675946	0.878295	0.951727	0.530389
CD161+	CXCR5	-0.00847249	-0.0205478	0.0195706	-0.00191777	0.0465466	0.0444655	0.00540225	0.535346	0.27521	0.627576	0.0130106	0.00681743	0.0314602	0.778797	0.710481	0.94285	0.122671	0.0843657
CD161+	CD161	0.0443538	0.0498081	-0.049018	0.00436211	-0.168256	-0.144625	7.82994e-05	0.574055	0.434047	0.752375	0.0072398	0.00816067	0.00155033	0.783882	0.712501	0.94285	0.0874441	0.0850428
CD161+	CCR4	-0.0520927	-0.225675	0.0532977	-0.00362987	0.0809177	0.134924	2.27599e-05	0.0715687	0.43239	0.808639	0.238284	0.0266703	0.000751077	0.393628	0.712501	0.975709	0.527912	0.154066
CD161+	CD25	-0.00152092	0.021511	-0.0249554	0.00281498	-0.066613	-0.0350547	0.737498	0.476151	0.362684	0.64136	0.00829141	0.105418	0.905119	0.754223	0.712501	0.94285	0.0912055	0.316254
CD161+	CD27	-0.0990749	-0.197224	-0.120372	0.02296	-0.145963	0.00906943	4.25245e-05	0.425145	0.370425	0.440023	0.286481	0.939151	0.00111171	0.747434	0.712501	0.94285	0.568736	0.968623
CD161+	CCR7	-0.134011	0.123343	0.117652	-0.00412814	0.221193	0.14873	2.02188e-07	0.701066	0.385112	0.89028	0.124252	0.232914	2.00166e-05	0.891642	0.712501	0.975709	0.381922	0.530389
CD161+	CD15s	0.000788629	0.0139885	-0.00886315	0.00328425	0.00380878	0.00829856	0.697341	0.507888	0.474666	0.233844	0.759526	0.445753	0.879449	0.773552	0.717434	0.878295	0.916989	0.700469
CD161+	CXCR3	-0.00954032	-0.216964	0.0706628	-0.0103254	0.360356	0.263053	0.637159	0.263005	0.566026	0.704452	0.00419834	0.0154541	0.835481	0.616036	0.785726	0.94285	0.0655349	0.1207
CD161+	PD_1	0.0290466	0.168593	-0.0242268	0.0156631	0.0104023	0.114194	0.000335822	0.13793	0.600285	0.130854	0.830501	0.00901263	0.00443285	0.525194	0.808548	0.878295	0.920663	0.0892251
CD161+	ICOS	-0.0111711	0.0306978	0.00781504	-0.000149531	0.0228722	-0.0195449	0.000573514	0.283319	0.672122	0.970783	0.210457	0.220337	0.00630865	0.631361	0.838226	0.990799	0.49182	0.519366
CD161+	CD127	-0.0206261	0.691581	-0.0679493	0.0397494	0.0348496	0.274155	0.411152	0.00319659	0.654139	0.238811	0.808483	0.0331064	0.672957	0.070325	0.838226	0.878295	0.920663	0.172502
CD161+	CD57	-0.000491618	-0.0209864	0.00978859	-0.00123771	0.0776428	0.0389818	0.941955	0.640081	0.80978	0.890473	0.0363827	0.223979	0.961133	0.850577	0.88107	0.975709	0.207598	0.52174
CD38+HLA-DR+	CD39	0.0797171	0.00647502	-0.317677	-0.108634	-0.169787	-0.203961	0.000186485	0.982494	0.0111666	0.00018002	0.187182	0.0707675	0.00284032	0.997609	0.254674	0.035644	0.481325	0.259817
CD38+HLA-DR+	PD_1	0.0599762	-0.384653	0.257266	-0.0359722	0.395105	0.377947	0.0167095	0.311541	0.0893314	0.279626	0.0150158	0.00786601	0.0751926	0.631361	0.474384	0.938406	0.129736	0.0850428
CD38+HLA-DR+	CTLA_4	0.00435926	0.00401476	0.0205946	-0.00462792	0.00256099	-0.0117711	0.065234	0.795088	0.1456	0.139194	0.838055	0.285952	0.201463	0.954106	0.506247	0.878295	0.920663	0.544135
CD38+HLA-DR+	CD45RO	0.0749169	0.00641637	0.12869	-0.050686	-0.0304243	0.0112914	0.000901208	0.981599	0.324594	0.0834716	0.822453	0.923815	0.00849711	0.997609	0.712501	0.878295	0.920663	0.967806
CD38+HLA-DR+	CCR4	0.0497326	-0.227119	0.0848588	-0.027422	0.158748	0.134744	0.000696759	0.110881	0.312763	0.142984	0.0602269	0.0674524	0.00689791	0.477272	0.712501	0.878295	0.264998	0.259817
CD38+HLA-DR+	CD25	-0.00060045	-0.00728335	-0.0166602	0.00122043	-0.0205814	-0.0184492	0.855383	0.739305	0.402484	0.780836	0.248754	0.237974	0.937945	0.920198	0.712501	0.966284	0.541245	0.530389
CD38+HLA-DR+	CD28	0.0446447	-0.389043	0.158607	-0.0202674	0.510373	0.134872	0.18057	0.33385	0.433777	0.650973	0.016791	0.457597	0.43601	0.654479	0.712501	0.94285	0.138526	0.703548
CD38+HLA-DR+	CCR7	-0.0112355	-0.0812534	-0.0768439	0.00940085	0.231936	0.0599618	0.503006	0.748242	0.456048	0.680355	0.0366966	0.526804	0.736419	0.920198	0.712501	0.94285	0.207598	0.766965
CD38+HLA-DR+	HLA_DR	0.0809244	0.197256	0.14942	-0.0443647	0.0274534	0.0426888	0.00493061	0.480748	0.37565	0.23633	0.870409	0.771388	0.0295836	0.755462	0.712501	0.878295	0.926564	0.896605
CD38+HLA-DR+	CD127	0.00703583	0.0678598	-0.057039	0.00893052	0.0235756	0.0571508	0.459956	0.489546	0.327157	0.487257	0.68534	0.262829	0.700548	0.757266	0.712501	0.94285	0.886838	0.544135
CD38+HLA-DR+	CXCR5	0.00249768	-0.0594747	0.0215409	-0.00624514	0.0899325	0.0648988	0.619397	0.312492	0.484248	0.360909	0.00580804	0.0210076	0.819586	0.631361	0.720911	0.94285	0.0821422	0.143431
CD38+HLA-DR+	CD15s	-0.0532594	-0.76191	0.112121	-0.0407002	0.171543	-0.0320663	0.245022	0.0142884	0.682764	0.502719	0.484968	0.881268	0.505359	0.131626	0.838226	0.94285	0.724335	0.941045
CD38+HLA-DR+	CCR6	0.000157395	-0.119574	0.0160684	-0.00687955	0.0486326	0.0230012	0.977935	0.0847183	0.644545	0.374086	0.174127	0.458372	0.9829	0.414195	0.838226	0.94285	0.458278	0.703548
CD38+HLA-DR+	CD45RA	-0.0193138	-0.26587	0.0411003	-0.0114669	0.0229082	-0.128212	0.243322	0.137343	0.681884	0.605707	0.819696	0.147709	0.505359	0.525194	0.838226	0.94285	0.920663	0.403765
CD38+HLA-DR+	CD27	0.0115714	-0.266986	0.107345	-0.0117008	0.194955	0.16606	0.798858	0.558531	0.698409	0.848628	0.482688	0.493265	0.928276	0.778797	0.838226	0.975709	0.724335	0.737139
CD38+HLA-DR+	CD57	0.0236222	-0.0191541	0.0272995	0.00184307	0.126081	0.023429	0.0302123	0.883538	0.674925	0.89826	0.0652493	0.689767	0.116182	0.963629	0.838226	0.975709	0.280856	0.845387
CD38+HLA-DR+	CD38	-0.0489901	0.038857	0.0704373	0.00375064	0.118208	-0.039393	0.0661367	0.833483	0.655863	0.914445	0.413262	0.754586	0.201463	0.963629	0.838226	0.984022	0.697405	0.889333
CD38+HLA-DR+	TIGIT	0.0872187	-0.25995	-0.0492834	-0.0146585	0.133262	0.0634567	0.000377821	0.36204	0.724348	0.636204	0.357863	0.614416	0.00467553	0.69596	0.853696	0.94285	0.632651	0.811916
CD38+HLA-DR+	LAG_3	-0.000320772	0.0313766	0.00656195	-0.00161933	0.0264669	0.00856509	0.927828	0.185729	0.758389	0.731347	0.168813	0.608437	0.956999	0.557187	0.878135	0.94285	0.451689	0.811916
CD38+HLA-DR+	ICOS	-0.0101645	-0.197099	0.0333762	-0.00966066	0.0721222	-0.100274	0.608902	0.182791	0.780412	0.715196	0.510947	0.298326	0.814612	0.55681	0.88107	0.94285	0.749389	0.544135
CD38+HLA-DR+	CXCR3	-0.0136279	-0.365634	-0.0799817	0.00949516	0.330201	0.324	0.801693	0.312413	0.806611	0.895388	0.260989	0.208617	0.928276	0.631361	0.88107	0.975709	0.555655	0.497664
CD38+HLA-DR+	CD161	0.00771456	-0.0320749	0.00181115	0.00916893	0.0396737	-0.0417094	0.604923	0.745833	0.983887	0.644061	0.621134	0.55322	0.814612	0.920198	0.988882	0.94285	0.83663	0.78804
CD27+PD-1+	CD45RO	-0.00113875	-0.0619942	-0.109525	0.00784067	-0.0724486	-0.139644	0.855308	0.465359	0.00611344	0.357987	0.0745773	0.000182791	0.937945	0.753694	0.254674	0.94285	0.301353	0.0347333
CD27+PD-1+	CD38	-0.224324	0.308898	-0.636745	0.0953729	-0.402661	-0.478744	5.54977e-06	0.427262	0.0204856	0.111299	0.125378	0.0388469	0.000219771	0.747434	0.254674	0.878295	0.381922	0.197223
CD27+PD-1+	HLA_DR	-0.0153867	0.0550317	-0.217615	0.0470885	-0.0737595	-0.107303	0.304721	0.765132	0.0205797	0.0235727	0.436505	0.196189	0.585774	0.93152	0.254674	0.878295	0.697405	0.473724
CD27+PD-1+	CD15s	-0.00814778	-0.198832	-0.0804074	0.00375432	-0.0494182	-0.0954285	0.164056	0.00861734	0.0266445	0.631023	0.163511	0.00287723	0.401025	0.10664	0.273735	0.94285	0.443495	0.0595968
CD27+PD-1+	CD57	0.0450747	-0.0714547	0.149476	-0.0217878	0.131994	0.0970088	0.00015456	0.532436	0.0295911	0.146318	0.0543962	0.103464	0.00255024	0.778797	0.273735	0.878295	0.256439	0.316049
CD27+PD-1+	CD45RA	0.0848056	-0.225895	0.293251	-0.0694831	0.0246403	-0.00363392	0.000539772	0.145761	0.0392238	0.027553	0.843324	0.973447	0.00628675	0.539739	0.298704	0.878295	0.920663	0.973447
CD27+PD-1+	LAG_3	-0.00471812	0.0233376	-0.0279872	0.00363419	0.00662547	0.00609051	0.0701665	0.174492	0.0743125	0.289816	0.631834	0.615088	0.210499	0.55681	0.459808	0.94285	0.839618	0.811916
CD27+PD-1+	CCR6	0.0152564	-0.0806275	0.0487544	-0.0135331	0.0513184	0.0107642	0.00247621	0.268862	0.101909	0.0422929	0.102293	0.690187	0.0188573	0.616036	0.474384	0.878295	0.355335	0.845387
CD27+PD-1+	CD27	-0.0447112	-0.385553	-0.390516	0.0189036	0.146312	0.220143	0.267568	0.243637	0.112247	0.724878	0.526241	0.277444	0.540596	0.616036	0.48124	0.94285	0.760553	0.544135
CD27+PD-1+	CD28	-0.010022	-0.209984	-0.103627	0.00847078	0.0748115	-0.136535	0.380309	0.0627477	0.138913	0.580987	0.275304	0.0252188	0.652756	0.376486	0.506247	0.94285	0.568736	0.151313
CD27+PD-1+	CD127	0.0207499	0.0756631	-0.0969508	0.000354718	0.029749	0.0769222	0.059919	0.296022	0.141728	0.980401	0.610888	0.136654	0.197733	0.631361	0.506247	0.993307	0.828465	0.386537
CD27+PD-1+	CCR7	-0.00886283	-0.0470027	-0.0388123	-0.00348078	0.0160896	-0.0276808	0.0716948	0.294609	0.190519	0.592931	0.576277	0.273171	0.211874	0.631361	0.571557	0.94285	0.81502	0.544135
CD27+PD-1+	CTLA_4	0.0116833	0.0147021	0.025864	-0.00733289	-0.00501747	-0.00328991	0.00571429	0.587691	0.294645	0.180352	0.819252	0.86416	0.0323265	0.797006	0.712501	0.878295	0.920663	0.934655
CD27+PD-1+	CD161	-0.00264433	-0.172942	0.127748	-0.0324299	0.173689	-0.153003	0.89416	0.289825	0.291218	0.226528	0.131315	0.128485	0.949061	0.631361	0.712501	0.878295	0.393945	0.368695
CD27+PD-1+	CXCR3	-0.00901429	-0.150992	-0.154786	0.018063	0.150673	0.0794947	0.760475	0.442984	0.386117	0.646475	0.345679	0.568993	0.915376	0.749728	0.712501	0.94285	0.616617	0.794268
CD27+PD-1+	ICOS	-0.00639895	-0.130233	-0.031868	0.000690089	0.00294766	-0.0623575	0.393726	0.0109613	0.480094	0.944726	0.941628	0.0812323	0.66066	0.114228	0.720141	0.990093	0.971054	0.278449
CD27+PD-1+	CD25	-0.000164216	-0.01972	0.0069709	-0.00408895	-0.00347937	-0.00406895	0.949854	0.258277	0.657795	0.24243	0.804563	0.741165	0.961133	0.616036	0.838226	0.878295	0.920663	0.88404
CD27+PD-1+	PD_1	-0.0291771	-0.217665	-0.025789	0.0127402	0.126345	0.130068	0.0528278	0.136137	0.774061	0.522402	0.157697	0.0970236	0.183507	0.525194	0.88107	0.94285	0.437143	0.314929
CD27+PD-1+	CCR4	-0.00398108	-0.0903617	-0.00526175	0.00211875	0.0273302	0.0391526	0.337908	0.0101325	0.833134	0.701351	0.23996	0.0575072	0.619277	0.111457	0.886885	0.94285	0.527912	0.247531
CD27+PD-1+	TIGIT	0.0804997	-0.194147	-0.0318749	-0.0184984	0.127524	0.154746	0.0027014	0.465909	0.837714	0.591904	0.416822	0.26023	0.0198103	0.753694	0.886992	0.94285	0.697405	0.544135
CD27+PD-1+	CXCR5	-0.00382687	-0.0343689	0.00323286	0.000527688	0.0206163	0.0207348	0.187404	0.207047	0.853393	0.891579	0.233215	0.170787	0.441739	0.585646	0.894031	0.975709	0.527912	0.428048
CD27+PD-1+	CD39	0.000528987	-0.106747	-0.000534741	-0.00715038	-0.0237071	-0.0474617	0.896335	0.000208586	0.982548	0.189332	0.28066	0.0158494	0.949061	0.010325	0.988882	0.878295	0.568736	0.1207
CD57+TIGIT+	CCR7	-0.0131843	0.141852	-0.178605	0.0202167	0.0400731	-0.0544906	0.283442	0.254239	0.0198486	0.223334	0.588631	0.400528	0.561215	0.616036	0.254674	0.878295	0.815028	0.65541
CD57+TIGIT+	CD127	-0.0139623	0.0254826	-0.209032	0.0362349	0.0742613	0.0246089	0.223341	0.845367	0.004133	0.0223499	0.2988	0.69168	0.49687	0.963629	0.254674	0.878295	0.56887	0.845387
CD57+TIGIT+	CCR6	0.030114	-0.339817	0.169723	-0.0288174	0.252324	0.0784449	0.0537616	0.00528424	0.0705546	0.162121	0.00415174	0.288403	0.183531	0.0932273	0.450639	0.878295	0.0655349	0.544135
CD57+TIGIT+	CTLA_4	0.00620672	-0.00948615	0.0378067	-0.00658458	0.000206772	0.015714	0.105899	0.706575	0.102009	0.195551	0.991918	0.38119	0.291222	0.891642	0.474384	0.878295	0.991918	0.645091
CD57+TIGIT+	CCR4	0.0555128	-0.366227	0.124176	-0.0344908	0.223964	0.142678	4.8571e-05	0.00565014	0.104835	0.0433036	0.00338525	0.0292774	0.00111171	0.0932273	0.474384	0.878295	0.0655349	0.161026
CD57+TIGIT+	PD_1	0.0359426	-0.845011	0.226334	-0.0545481	0.567486	0.382458	0.110329	0.0259615	0.101753	0.076149	0.000229321	0.00344234	0.298488	0.214182	0.474384	0.878295	0.0227028	0.0595968
CD57+TIGIT+	CD25	-0.000882695	-0.0225011	-0.0225341	0.00231125	-0.0154271	-0.00234212	0.745788	0.216384	0.172803	0.52424	0.294819	0.855197	0.905926	0.586905	0.543096	0.94285	0.56887	0.934655
CD57+TIGIT+	HLA_DR	0.0724465	-0.407028	0.239288	-0.0341039	0.197795	-0.190537	0.0150492	0.320552	0.180188	0.386309	0.288901	0.241233	0.0692965	0.641104	0.557456	0.94285	0.568736	0.530712
CD57+TIGIT+	CD27	-0.0333472	0.0753923	-0.251886	0.0536315	0.00797289	0.144976	0.332797	0.811814	0.230499	0.248407	0.969043	0.42054	0.619277	0.96251	0.642801	0.878295	0.983952	0.676963
CD57+TIGIT+	CD15s	0.00953374	-0.723213	0.157667	-0.0309044	0.147778	0.111235	0.675403	1.25376e-05	0.252626	0.309792	0.230695	0.302149	0.874052	0.00248245	0.675946	0.94285	0.527912	0.544135
CD57+TIGIT+	ICOS	-0.00312031	-0.427148	0.0702541	-0.0116926	0.242709	0.0239771	0.784069	0.000382317	0.309694	0.443426	0.000428126	0.668441	0.927706	0.0151398	0.712501	0.94285	0.0282563	0.845387
CD57+TIGIT+	CXCR5	0.00636934	-0.115051	0.0504766	-0.0156414	0.0750838	0.0454302	0.516981	0.0816618	0.394416	0.234078	0.158961	0.328198	0.736419	0.414195	0.712501	0.878295	0.437143	0.585435
CD57+TIGIT+	TIGIT	0.0424865	-0.395179	-0.147221	0.0300232	0.179878	0.0872564	0.104808	0.0522267	0.346618	0.384973	0.210585	0.484644	0.291222	0.356582	0.712501	0.94285	0.49182	0.732516
CD57+TIGIT+	CD38	-0.0569502	-0.158899	0.0974057	5.91046e-05	0.172332	-0.0536925	0.0108453	0.389589	0.458254	0.998372	0.175905	0.626676	0.0550608	0.72302	0.712501	0.998372	0.458278	0.821734
CD57+TIGIT+	CD161	0.00202498	0.157294	-0.0487213	0.00371961	-0.014351	-0.113383	0.864215	0.287765	0.502419	0.81684	0.847333	0.0852492	0.937945	0.631361	0.736882	0.975709	0.920663	0.286091
CD57+TIGIT+	CD57	0.0168131	-0.234022	0.0671753	-0.0134527	0.196403	0.0768753	0.383291	0.110078	0.562259	0.599505	0.0679862	0.405253	0.652756	0.477272	0.785726	0.94285	0.281716	0.657705
CD57+TIGIT+	CXCR3	0.000690241	-0.360762	-0.0580024	0.00396963	0.169737	0.169326	0.986242	0.17838	0.809872	0.940611	0.432201	0.371428	0.986242	0.55681	0.88107	0.990093	0.697405	0.633989
CD57+TIGIT+	CD45RO	0.0490321	0.137317	0.0353671	-0.0361552	-0.0938344	-0.129594	0.0558772	0.721636	0.818783	0.293866	0.566591	0.364183	0.18752	0.904328	0.881082	0.94285	0.807086	0.632528
CD57+TIGIT+	CD28	0.0423438	-0.230887	0.0526129	-0.00905016	0.435346	-0.0276798	0.260159	0.461177	0.81636	0.856673	0.0493415	0.884012	0.531046	0.753694	0.881082	0.975709	0.24554	0.941045
CD57+TIGIT+	CD45RA	-0.00238015	-0.122966	0.0283472	-0.0116791	-0.0328465	-0.210776	0.912316	0.550681	0.829416	0.688555	0.800134	0.0671672	0.956999	0.778797	0.886885	0.94285	0.920663	0.259817
CD57+TIGIT+	LAG_3	-0.00156096	0.0483364	0.00215845	-0.00162468	0.00892493	0.0301451	0.793504	0.225281	0.952052	0.837806	0.781017	0.286097	0.928276	0.586915	0.976717	0.975709	0.920663	0.544135
CD45RA+CD38+	CCR6	0.00578043	-0.155923	0.0953929	-0.0168681	0.102734	0.0292008	0.415523	0.0960296	0.0317975	0.083889	0.0251775	0.455829	0.672957	0.435516	0.273735	0.878295	0.171901	0.703548
CD45RA+CD38+	CD57	0.00637438	-0.0127416	0.051013	-0.00609781	0.0549982	0.0120422	0.238756	0.871442	0.126619	0.406074	0.118103	0.690975	0.50335	0.963629	0.503694	0.94285	0.381922	0.845387
CD45RA+CD38+	CTLA_4	0.00620064	0.00655455	0.0397008	-0.00964193	-0.0105311	-0.0383868	0.162617	0.906702	0.144786	0.110916	0.706277	0.118863	0.401025	0.972955	0.506247	0.878295	0.886838	0.3461
CD45RA+CD38+	CD45RO	0.0030063	-0.0473397	-0.0162378	-0.000843919	-0.0223944	-0.036506	0.104472	0.193164	0.152827	0.73506	0.0682948	0.00101498	0.291222	0.570842	0.512878	0.94285	0.281716	0.0401933
CD45RA+CD38+	CD161	0.0002293	-0.00076749	0.016309	-0.00209827	0.00591497	-0.00353706	0.915589	0.968783	0.218859	0.472047	0.645144	0.75245	0.956999	0.997609	0.628031	0.94285	0.851591	0.889333
CD45RA+CD38+	CD39	-0.00175701	-3.74636e-05	0.00879781	-0.00203927	-0.00754704	-0.00525115	0.362889	0.99766	0.448734	0.42715	0.467238	0.563242	0.636167	0.99766	0.712501	0.94285	0.722759	0.794268
CD45RA+CD38+	CD45RA	0.0245624	-0.0556804	0.0927599	-0.0162444	-0.117421	-0.217551	0.217666	0.85877	0.446256	0.547224	0.364362	0.0567923	0.489749	0.963629	0.712501	0.94285	0.638439	0.247531
CD45RA+CD38+	CCR4	-0.00420892	-0.162364	0.026073	-0.002757	0.027684	0.0783024	0.45504	0.0011797	0.442926	0.713011	0.372574	0.00571351	0.700548	0.0291975	0.712501	0.94285	0.647102	0.0754183
CD45RA+CD38+	CD27	0.00109631	-0.0344703	-0.0915725	-0.00612469	-0.30606	-0.0433916	0.940482	0.881898	0.313005	0.759797	0.00229593	0.603154	0.961133	0.963629	0.712501	0.946163	0.0655349	0.811916
CD45RA+CD38+	CXCR5	-0.0051719	-0.069884	0.0150637	-0.00107109	0.053495	0.0457062	0.0986606	0.0478643	0.425176	0.7973	0.0064565	0.00756953	0.283113	0.338469	0.712501	0.975709	0.0852258	0.0850428
CD45RA+CD38+	CCR7	0.0214485	0.0635311	-0.0486962	0.00234787	-0.0211251	-0.0563195	0.0416459	0.51803	0.438671	0.865644	0.733734	0.301211	0.149925	0.775791	0.712501	0.975709	0.909076	0.544135
CD45RA+CD38+	ICOS	-0.0114709	0.00530088	0.0146603	-0.00198364	0.0301306	-0.0142896	0.00191561	0.824434	0.488171	0.67087	0.118147	0.391474	0.0158037	0.963629	0.721328	0.94285	0.381922	0.647641
CD45RA+CD38+	CD25	-0.0011776	-0.0169975	-0.00787109	-0.000618124	-0.0113817	-0.00337845	0.570792	0.220444	0.52932	0.822896	0.310404	0.729919	0.779427	0.586915	0.770628	0.975709	0.579812	0.875903
CD45RA+CD38+	CD38	-0.0979302	0.382863	-0.0655386	0.0128044	-0.0411541	-0.104427	7.77989e-07	0.0967814	0.535432	0.58473	0.707231	0.276418	5.13473e-05	0.435516	0.773836	0.94285	0.886838	0.544135
CD45RA+CD38+	CD28	0.0364365	0.195424	0.0598224	-0.0016569	0.253951	0.0493175	0.0410473	0.0966962	0.570552	0.943259	0.00900261	0.550465	0.149925	0.435516	0.785726	0.990093	0.0938167	0.78804
CD45RA+CD38+	CD127	-0.0145685	-0.0831588	-0.047063	0.00956462	0.196908	0.179349	0.282733	0.766857	0.571437	0.604404	0.0321523	0.0250155	0.561215	0.93152	0.785726	0.94285	0.198942	0.151313
CD45RA+CD38+	LAG_3	-0.00149409	0.0156537	-0.00415543	0.000305049	-0.00260122	0.00498959	0.346189	0.177526	0.662806	0.88478	0.764592	0.512548	0.619277	0.55681	0.838226	0.975709	0.917511	0.757347
CD45RA+CD38+	CXCR3	-0.0118828	-0.445793	0.076695	-0.014965	0.406881	0.338998	0.72594	0.178564	0.710137	0.743121	0.0496041	0.0606073	0.902554	0.55681	0.841958	0.94285	0.24554	0.250005
CD45RA+CD38+	CD15s	-0.000909464	-0.00321263	0.0014166	5.17001e-05	0.00325521	0.00349973	0.186892	0.68018	0.734481	0.955419	0.447326	0.349468	0.441739	0.886607	0.855454	0.990799	0.697405	0.612342
CD45RA+CD38+	TIGIT	0.000890689	-0.0124668	-0.000914698	0.00105488	0.0016512	0.011606	0.435696	0.201742	0.894587	0.490698	0.802075	0.0483654	0.688916	0.585646	0.927373	0.94285	0.920663	0.228008
CD45RA+CD38+	HLA_DR	-0.00605045	-0.0034636	-0.000485521	0.00274812	0.0107915	-0.00548206	0.00400642	0.938607	0.968649	0.319236	0.422237	0.637967	0.0255894	0.978127	0.986336	0.94285	0.697405	0.831036
CD45RA+CD38+	PD_1	-0.00586828	0.0312544	-0.000107969	0.000215269	-0.00460878	0.0140624	0.0116545	0.0409476	0.993663	0.942899	0.704744	0.190077	0.0562829	0.300282	0.993663	0.990093	0.886838	0.464634
CD28+CCR4+	CD15s	0.00952128	-0.08739	0.31823	-0.0200617	0.301815	0.196323	0.661142	0.544956	0.0177097	0.488367	0.0121458	0.0591974	0.861224	0.778797	0.254674	0.94285	0.120244	0.249385
CD28+CCR4+	CD39	-0.0146206	-0.0968373	-0.335631	-0.0156255	-0.134843	-0.0530482	0.418049	0.555194	0.00346208	0.519142	0.20965	0.569627	0.672957	0.778797	0.254674	0.94285	0.49182	0.794268
CD28+CCR4+	CD45RA	-0.00504717	-0.444241	0.376549	-0.0478705	0.324922	0.282991	0.82071	0.069984	0.00763317	0.116131	0.0200286	0.020267	0.933911	0.393628	0.254674	0.878295	0.152525	0.143316
CD28+CCR4+	CD27	-0.0803634	-0.197204	-0.385165	0.0575261	-0.139828	-0.130328	0.00376767	0.268112	0.019375	0.109255	0.332094	0.302297	0.0248666	0.616036	0.254674	0.878295	0.600739	0.544135
CD28+CCR4+	CTLA_4	0.00275412	0.0340223	0.0734858	-0.0117495	-0.023891	-0.019761	0.690566	0.459801	0.0817857	0.205073	0.521723	0.545073	0.878655	0.753694	0.474384	0.878295	0.759567	0.78777
CD28+CCR4+	CXCR3	0.0160207	0.186588	0.203801	-0.0330918	0.00235267	0.0994758	0.430781	0.429309	0.105051	0.231752	0.985205	0.370323	0.68786	0.747434	0.474384	0.878295	0.990206	0.633989
CD28+CCR4+	CD127	0.0540842	0.0640939	-0.266748	0.0699077	0.0928681	0.286175	0.0305125	0.877248	0.0798621	0.0398717	0.562101	0.0437908	0.116182	0.963629	0.474384	0.878295	0.806493	0.216764
CD28+CCR4+	ICOS	-0.0439229	-0.0334364	-0.150178	0.00384752	0.0261489	-0.125356	0.00883178	0.875179	0.133627	0.860714	0.799996	0.166911	0.0460182	0.963629	0.506247	0.975709	0.920663	0.423697
CD28+CCR4+	CCR6	0.00250657	-0.0675537	0.128523	-0.013836	0.0872633	0.0286624	0.866889	0.521112	0.15811	0.488605	0.290113	0.689732	0.937945	0.775791	0.514822	0.94285	0.568736	0.845387
CD28+CCR4+	CD161	-0.00749808	0.243373	0.333382	-0.0373397	0.0522747	-0.0118815	0.847215	0.348238	0.158607	0.472018	0.802986	0.948366	0.937945	0.675992	0.514822	0.94285	0.920663	0.968623
CD28+CCR4+	CCR7	0.0275034	0.183364	0.290345	-0.0779609	-0.152672	0.0652245	0.452559	0.450794	0.190252	0.112961	0.438698	0.705039	0.700548	0.753694	0.571557	0.878295	0.697405	0.856428
CD28+CCR4+	CCR4	-0.00406979	-0.290262	0.104414	-0.0278987	0.23946	-0.00606025	0.849968	0.259188	0.42901	0.340923	0.0796471	0.958839	0.937945	0.616036	0.712501	0.94285	0.310365	0.968623
CD28+CCR4+	CD57	0.00493165	0.0150091	-0.0771908	0.0254455	0.0928498	0.0390805	0.71856	0.909074	0.356316	0.171837	0.264543	0.588985	0.900474	0.972955	0.712501	0.878295	0.557228	0.805736
CD28+CCR4+	TIGIT	0.00747803	-0.338866	0.0723865	0.0116291	0.0879089	0.0609918	0.548682	0.000131753	0.336262	0.48379	0.193107	0.301167	0.765063	0.00869572	0.712501	0.94285	0.483989	0.544135
CD28+CCR4+	CD28	0.0252146	0.186737	-0.101176	0.0165202	0.191253	-0.0336911	0.19127	0.204553	0.383089	0.518781	0.0799426	0.719954	0.445546	0.585646	0.712501	0.94285	0.310365	0.869213
CD28+CCR4+	LAG_3	-0.000652891	0.0141197	-0.0180522	0.00212167	-0.00361083	0.0188644	0.861284	0.569848	0.423652	0.669898	0.857538	0.286773	0.937945	0.783541	0.712501	0.94285	0.921939	0.544135
CD28+CCR4+	HLA_DR	-0.00505614	0.145966	0.0748644	-0.00391307	-0.0748433	-0.18592	0.762813	0.551525	0.467804	0.863759	0.490448	0.0528024	0.915376	0.778797	0.712501	0.975709	0.724692	0.237611
CD28+CCR4+	CD45RO	0.0489458	0.430362	-0.0944751	-0.0546809	-0.475836	-0.388097	0.151893	0.181395	0.646101	0.232726	0.0216928	0.0314903	0.390583	0.55681	0.838226	0.878295	0.159081	0.168516
CD28+CCR4+	CD38	-0.0213133	0.0663796	0.040908	-0.00424021	0.139815	0.035137	0.22717	0.569086	0.698521	0.855815	0.142428	0.671007	0.499773	0.783541	0.838226	0.975709	0.414718	0.845387
CD28+CCR4+	PD_1	-0.0167299	-0.286151	0.0464537	0.0157223	0.190495	0.158662	0.327223	0.0137663	0.650277	0.488164	0.0412361	0.051833	0.61705	0.131626	0.838226	0.94285	0.226799	0.237611
CD28+CCR4+	CD25	0.00571965	-0.285603	-0.0358995	0.000995641	-0.0476758	-0.211986	0.740552	0.0153878	0.729993	0.965444	0.60843	0.0115105	0.905119	0.132469	0.855259	0.990799	0.828465	0.103595
CD28+CCR4+	CXCR5	-0.00302466	0.0164272	-0.00821297	0.00173916	0.0513737	-0.01675	0.729336	0.777156	0.875954	0.881136	0.27737	0.68454	0.902554	0.938273	0.912837	0.975709	0.568736	0.845387
CD57+	ICOS	-0.00274626	-0.0536481	-0.0678937	0.00370685	0.0487032	-0.0357842	0.50573	0.17395	0.0090378	0.503606	0.0489191	0.095648	0.736419	0.55681	0.254674	0.94285	0.24554	0.314929
CD57+	CD45RO	0.0365897	0.146248	-0.391012	0.0230596	-0.0563962	-0.26747	0.157293	0.707009	0.016024	0.509265	0.734607	0.0689433	0.399282	0.891642	0.254674	0.94285	0.909076	0.259817
CD57+	LAG_3	-0.00623652	0.0212092	-0.0448018	0.00685875	0.0178058	0.00377015	0.0451741	0.298346	0.0177154	0.0959914	0.28165	0.793633	0.159723	0.631361	0.254674	0.878295	0.568736	0.897061
CD57+	CD127	0.00603665	-0.0497891	-0.0719837	0.00425395	0.0719808	0.0886451	0.216981	0.520772	0.0191489	0.52081	0.0264265	0.00213235	0.489749	0.775791	0.254674	0.94285	0.174415	0.0527756
CD57+	PD_1	-0.0215243	-0.584076	-0.279837	-0.000690074	0.10237	0.127965	0.385719	0.000751293	0.0643838	0.983274	0.443148	0.275098	0.652756	0.0212509	0.424933	0.993307	0.697405	0.544135
CD57+	CTLA_4	0.0100611	-0.0264255	0.0406045	-0.0096328	0.0165752	-0.00118818	0.0177813	0.441649	0.107815	0.0851632	0.486548	0.954382	0.0782379	0.749728	0.474384	0.878295	0.724335	0.968623
CD57+	CD45RA	0.0240684	-0.310443	0.315897	-0.0347298	0.0654664	0.00763578	0.470523	0.411966	0.125028	0.442054	0.75229	0.966315	0.704582	0.747434	0.503694	0.94285	0.916989	0.97122
CD57+	CD38	-0.156941	0.577893	-0.338133	0.0315656	-0.505157	-0.328222	9.44807e-05	0.155137	0.138153	0.528073	0.0301519	0.103037	0.00170065	0.539739	0.506247	0.94285	0.192583	0.316049
CD57+	CCR6	0.0375214	-0.174332	-0.141637	0.0281965	0.209031	-0.0301732	0.0635426	0.603748	0.248995	0.300381	0.11279	0.789887	0.201463	0.807717	0.675946	0.94285	0.378516	0.897061
CD57+	HLA_DR	-0.00164106	0.137601	-0.074686	0.0026508	-0.164843	-0.107539	0.880549	0.270682	0.266345	0.857759	0.0183444	0.0743783	0.947547	0.616036	0.703152	0.975709	0.145288	0.26298
CD57+	CD39	0.00319669	-0.0532633	-0.0171456	-0.00619857	-0.0269267	-0.0390286	0.236763	0.0275062	0.293785	0.0890686	0.0848191	0.00538226	0.50335	0.217849	0.712501	0.878295	0.321649	0.0754183
CD57+	CD161	-0.00506259	-0.245187	0.107805	-0.042694	0.457538	0.0607307	0.815682	0.306071	0.417829	0.150573	0.00116956	0.604028	0.933556	0.631361	0.712501	0.878295	0.0578934	0.811916
CD57+	CCR4	-0.00371088	-0.0659421	-0.0234512	0.00501014	0.090773	0.0928086	0.47328	0.120305	0.453944	0.469305	0.00324178	0.000701533	0.704582	0.496256	0.712501	0.94285	0.0655349	0.0347333
CD57+	CD25	0.00185643	-0.0110244	-0.0165695	0.00223815	0.0264011	0.00521231	0.620898	0.685105	0.465119	0.654842	0.208156	0.77434	0.819586	0.886607	0.712501	0.94285	0.49182	0.896605
CD57+	CD57	0.0417152	-0.00368358	-0.15731	0.0375319	0.0876528	-0.254924	0.0977062	0.992279	0.304686	0.270067	0.587698	0.0740162	0.283113	0.99766	0.712501	0.932208	0.815028	0.26298
CD57+	CXCR3	0.0134767	-0.20421	-0.0992241	0.0357687	0.336661	0.163699	0.523326	0.148498	0.435595	0.205708	0.0043028	0.103753	0.738633	0.539739	0.712501	0.878295	0.0655349	0.316049
CD57+	CXCR5	-0.00290239	-0.00141743	-0.0160935	0.00248255	0.0204174	0.0248429	0.292352	0.963061	0.338937	0.504406	0.235187	0.0997297	0.573126	0.997609	0.712501	0.94285	0.527912	0.316049
CD57+	TIGIT	0.0793396	-0.5167	-0.101549	-0.0189116	-0.0760323	0.103671	5.05323e-05	0.0066791	0.350849	0.431701	0.472278	0.263704	0.00111171	0.100563	0.712501	0.94285	0.724335	0.544135
CD57+	CD28	0.0147095	-0.0761962	0.0402952	-0.0183177	0.0757349	0.0476016	0.0218775	0.268895	0.291939	0.0337425	0.0529903	0.159797	0.0895434	0.616036	0.712501	0.878295	0.255905	0.417958
CD57+	CD27	-0.020554	-0.647957	0.0982424	-0.0418029	0.361591	0.557448	0.553914	0.0681989	0.64172	0.372488	0.0860979	0.00322324	0.766958	0.393628	0.838226	0.94285	0.321649	0.0595968
CD57+	CD15s	0.00026919	-0.0569837	-0.00432491	-0.00425943	-0.0028661	-0.0112261	0.921532	0.00860342	0.792956	0.245291	0.847809	0.392509	0.956999	0.10664	0.88107	0.878295	0.920663	0.647641
CD57+	CCR7	-0.00784046	-0.0471768	-0.00522435	-0.00181678	0.0300678	0.0498513	0.0272689	0.443021	0.805882	0.700364	0.190128	0.0144933	0.107985	0.749728	0.88107	0.94285	0.482632	0.1207
CXCR3+	CCR6	0.0019723	-0.173498	0.0933349	-0.0166118	0.0743801	0.068645	0.779258	0.00378336	0.0314681	0.0808076	0.0577243	0.0458837	0.927706	0.0749105	0.273735	0.878295	0.25976	0.221585
CXCR3+	CD39	0.000313973	-0.0254035	-0.0444785	-0.00552481	-0.0164022	-0.0250354	0.927999	0.324352	0.0380477	0.237042	0.399361	0.144635	0.956999	0.642218	0.298704	0.878295	0.681667	0.403349
CXCR3+	CD161	0.00941228	-0.0455405	0.0355017	-0.00574878	0.0323122	-0.0300899	0.0114581	0.0618081	0.106858	0.234932	0.100841	0.0815659	0.0562829	0.376486	0.474384	0.878295	0.355335	0.278449
CXCR3+	CD38	-0.117257	0.0770313	-0.22461	0.0333582	-0.190943	-0.369283	3.9684e-06	0.645651	0.105226	0.273071	0.136737	0.00163523	0.000196436	0.852259	0.474384	0.932208	0.404087	0.0462537
CXCR3+	CD45RO	0.0132509	-0.00602063	-0.135477	0.00725856	-0.12776	-0.235096	0.338832	0.975539	0.114234	0.699122	0.1553	0.00361193	0.619277	0.997609	0.48124	0.94285	0.437143	0.0595968
CXCR3+	HLA_DR	-0.0028294	0.0628481	-0.05584	0.0162845	-0.00578887	-0.0251589	0.692274	0.47201	0.205583	0.0977938	0.898022	0.523523	0.878655	0.753694	0.607544	0.878295	0.950847	0.766965
CXCR3+	CCR4	-0.0118931	-0.191635	0.0534158	-0.00480509	0.0423524	0.110896	0.146157	0.000741435	0.276298	0.656279	0.333744	0.00515775	0.380778	0.0212509	0.710481	0.94285	0.600739	0.0754183
CXCR3+	ICOS	-0.0135235	-0.0729818	-0.0253377	0.0041089	0.000863666	-0.0674216	0.0208241	0.0582504	0.461993	0.589048	0.977571	0.0148225	0.0877272	0.372051	0.712501	0.94285	0.987546	0.1207
CXCR3+	CD15s	-0.0081197	-0.0419179	0.0229021	-0.00306966	0.0452106	0.0205029	0.111556	0.213961	0.451889	0.647765	0.100088	0.39017	0.298488	0.586905	0.712501	0.94285	0.355335	0.647641
CXCR3+	CTLA_4	0.00469	-0.0129769	0.0141214	-0.00469925	0.0129483	-0.000613363	0.0618407	0.430341	0.344538	0.156919	0.332446	0.958013	0.200729	0.747434	0.712501	0.878295	0.600739	0.968623
CXCR3+	TIGIT	0.0256076	-0.13906	-0.0610407	0.00927339	0.0473306	-0.0104006	0.0202185	0.0857676	0.347698	0.517786	0.427259	0.841483	0.0870276	0.414195	0.712501	0.94285	0.697405	0.930802
CXCR3+	LAG_3	-0.00106671	0.0161385	-0.0112933	0.000900292	-0.00477406	0.000683913	0.561708	0.211838	0.30931	0.712663	0.631467	0.937359	0.772348	0.586905	0.712501	0.94285	0.839618	0.968623
CXCR3+	CCR7	0.0333578	-0.486321	0.0682293	-0.0199184	0.383609	0.00781325	0.0221597	0.0574978	0.434325	0.304877	0.000121461	0.922728	0.0895434	0.372051	0.712501	0.94285	0.0227028	0.967806
CXCR3+	PD_1	-0.0149744	0.00627925	0.0606664	0.00277174	-0.0172534	-0.00720585	0.210357	0.936497	0.397479	0.860739	0.787191	0.897547	0.48431	0.978127	0.712501	0.975709	0.920663	0.950344
CXCR3+	CD127	0.0639493	-0.0193207	0.0665338	0.0127236	0.365702	0.342133	0.000956299	0.937709	0.551892	0.607716	0.00273397	0.00138176	0.00860669	0.978127	0.785726	0.94285	0.0655349	0.0455979
CXCR3+	CD45RA	0.0265506	-0.422745	0.0986804	-0.0305475	0.135742	0.046398	0.36423	0.155379	0.579002	0.43854	0.444446	0.76409	0.636167	0.539739	0.790638	0.94285	0.697405	0.895206
CXCR3+	CD27	-0.0149317	-0.100336	-0.0752556	-0.00380982	-0.273007	0.0229812	0.514197	0.684277	0.589914	0.901791	0.0568874	0.85177	0.736419	0.886607	0.80002	0.975709	0.25976	0.934655
CXCR3+	CXCR5	-0.00533655	-0.0809199	0.0118155	-0.0019397	0.0679755	0.0536404	0.238964	0.083808	0.66651	0.749163	0.0150703	0.0272339	0.50335	0.414195	0.838226	0.94285	0.129736	0.154066
CXCR3+	CD57	0.0312427	0.000809921	0.0170309	-0.000104217	0.0503097	0.0496852	0.00780551	0.9952	0.805106	0.994562	0.480073	0.423956	0.04177	0.99766	0.88107	0.998372	0.724335	0.676963
CXCR3+	CXCR3	0.0151344	-0.276142	-0.0940167	0.0031013	0.40384	0.396904	0.787145	0.535029	0.781728	0.967022	0.211135	0.160804	0.927706	0.778797	0.88107	0.990799	0.49182	0.417958
CXCR3+	CD25	0.00350056	-0.00602274	0.002934	-0.00495727	-0.00175012	-0.00722814	0.160565	0.824661	0.845811	0.142423	0.909302	0.590059	0.401025	0.963629	0.890801	0.878295	0.951727	0.805736
CXCR3+	CD28	0.0424451	-0.292355	0.00423277	-0.0017989	0.269859	-0.106307	0.0329163	0.113368	0.971391	0.945089	0.022768	0.294682	0.12297	0.477595	0.986336	0.990093	0.161002	0.544135

## Sheet: CD8_GADA
Supplementary Data 2. LME results of marker expression in CD4+ and CD8+ T cell subsets
LME results in marker expression in CD8+ T cell subsets of GADA first group
		Coefficent						P value						FDR
Cell type	Marker	age	sex	status	age*status	HLA-DR3/4	HLA-DR4	age	sex	status	age*status	HLA-DR3/4	HLA-DR4	age	sex	status	age*status	HLA-DR3/4	HLA-DR4
CD161+	PD_1	0.0251846	0.0628854	0.0723373	0.00436028	0.118887	0.234879	0.00155998	0.20812	0.0841393	0.676248	0.045121	0.00239162	0.0147084	0.912338	0.466816	0.891093	0.487548	0.0591927
CD161+	CD45RO	0.0670385	0.194849	0.0379744	0.00423212	0.226797	0.398512	0.000685028	0.0906331	0.709821	0.869867	0.0650945	0.00492101	0.00904236	0.912338	0.953716	0.963183	0.487548	0.097436
CD161+	LAG_3	0.0016439	0.00482505	0.0215384	-0.0013644	0.0212049	0.0432239	0.5193	0.710696	0.127337	0.699828	0.142512	0.00887477	0.757266	0.96382	0.516698	0.891093	0.656219	0.13517
CD161+	CCR7	-0.122776	-0.469468	0.0456134	-0.0141622	-0.379122	-0.372595	0.000191132	0.0051792	0.791522	0.745707	0.023155	0.0296861	0.00616963	0.341827	0.955792	0.895331	0.368551	0.279898
CD161+	HLA_DR	-0.00966706	0.051072	0.0480503	0.00268727	0.0303881	0.0504283	0.0542686	0.0196782	0.0851949	0.700233	0.186726	0.0409841	0.173309	0.649381	0.466816	0.891093	0.673637	0.310984
CD161+	CCR6	-0.0183018	-0.137016	-0.295127	0.0483815	-0.089543	-0.372823	0.485871	0.375926	0.0423383	0.183451	0.577655	0.0444146	0.723326	0.946235	0.335319	0.698526	0.860275	0.314075
CD161+	CCR4	-0.0626948	-0.180596	-0.0426117	0.0017323	-0.113006	-0.176628	0.000109497	0.0528837	0.60581	0.9339	0.224722	0.0763832	0.00542008	0.912338	0.921595	0.972485	0.689095	0.397997
CD161+	CD27	-0.0744938	-0.190986	0.0124487	0.00866733	-0.0404227	-0.271179	0.000764009	0.180351	0.912384	0.76258	0.778014	0.0848458	0.00945461	0.912338	0.955792	0.895695	0.919665	0.399987
CD161+	CD45RA	-0.0796091	-0.278886	0.0434527	-0.139651	-0.129977	-0.741306	0.0575474	0.504134	0.841512	0.0141418	0.759918	0.107489	0.178727	0.946235	0.955792	0.591229	0.910308	0.440666
CD161+	CD39	0.00124658	0.00436531	0.0090551	-0.00194143	-0.00962309	-0.0201543	0.539265	0.683392	0.416399	0.490851	0.405242	0.112369	0.757266	0.946235	0.822508	0.852506	0.820624	0.442331
CD161+	CXCR5	-0.0105745	-0.0145482	-0.021716	0.00603977	-0.0163404	-0.0309808	0.000355575	0.467199	0.150284	0.115399	0.43579	0.161888	0.00640035	0.946235	0.541022	0.670928	0.840973	0.541083
CD161+	ICOS	-0.00930435	-0.0178984	0.00111331	9.55246e-05	-0.0309238	-0.0208858	2.3792e-05	0.189101	0.91884	0.972485	0.0413723	0.157244	0.0023554	0.912338	0.955792	0.972485	0.487548	0.541083
CD161+	TIGIT	0.000882419	0.0339272	-0.00509259	0.00119786	0.0338968	0.0223802	0.639393	0.06563	0.609761	0.636417	0.0714086	0.217592	0.82745	0.912338	0.921595	0.891093	0.487548	0.633578
CD161+	CTLA_4	-0.00275117	-0.0117083	-0.0118568	-0.00472961	-0.012422	-0.0184945	0.240276	0.569569	0.338379	0.135257	0.560086	0.398794	0.461889	0.946235	0.797608	0.670928	0.860275	0.786705
CD161+	CD38	-0.0444121	0.135192	-0.116273	0.01879	0.0298548	0.0757195	0.00247351	0.102516	0.134133	0.335997	0.716927	0.382554	0.0212937	0.912338	0.516698	0.786061	0.90415	0.786705
CD161+	CD161	0.0285886	0.0961131	0.0453592	0.0206422	-0.00340455	0.0272397	0.0254751	0.195412	0.505729	0.233986	0.963873	0.727677	0.0997158	0.912338	0.902111	0.735384	0.963873	0.946522
CD161+	CD127	0.0145848	-0.255176	-0.0681914	0.00643547	-0.0878259	0.0670122	0.601708	0.154258	0.651948	0.866452	0.621613	0.714836	0.806044	0.912338	0.93488	0.963183	0.872904	0.946522
CD161+	CD15s	-0.00156292	-0.00211154	-0.00973859	0.00268772	-0.00547275	0.00233656	0.252282	0.747675	0.197326	0.160358	0.439007	0.749838	0.475733	0.967596	0.608952	0.670928	0.840973	0.951717
CD161+	CD28	0.0201653	-0.213951	-0.21033	0.0469676	-0.216166	-0.0443216	0.191825	0.16898	0.01173	0.0257691	0.175374	0.775669	0.400905	0.912338	0.211525	0.591229	0.673637	0.953928
CD161+	CXCR3	-0.0485107	-0.102289	-0.189809	0.0576505	-0.0264685	-0.0286127	0.0212774	0.432678	0.0919485	0.0446371	0.844207	0.837027	0.0936204	0.946235	0.466816	0.596567	0.940992	0.964639
CD161+	CD57	-0.0111673	-0.0195309	-0.0281625	-0.0111345	0.0550755	0.0109976	0.188667	0.821544	0.526718	0.326381	0.541179	0.902882	0.400905	0.995819	0.913924	0.786061	0.857227	0.971682
CD161+	CD25	-0.00412618	-0.00460986	-0.0210332	0.00982981	-0.0234529	-0.0013528	0.20115	0.739789	0.241982	0.0329824	0.117105	0.931415	0.407806	0.967596	0.686943	0.591229	0.615052	0.991506
CD38+HLA-DR+	LAG_3	-0.00307532	0.00930251	0.0367737	-0.000917154	0.0201159	0.0955543	0.532316	0.662207	0.182999	0.894804	0.377451	0.00018813	0.757266	0.946235	0.598301	0.97126	0.813078	0.0186249
CD38+HLA-DR+	TIGIT	0.0516502	0.157885	-0.359211	0.046841	0.0479258	-0.265347	0.0267473	0.181053	0.00609596	0.146169	0.686505	0.053494	0.101846	0.912338	0.211525	0.670928	0.881091	0.361041
CD38+HLA-DR+	CTLA_4	0.00266054	-0.0111344	-0.0131593	-0.000645983	-0.0119486	0.0142048	0.15202	0.165737	0.202984	0.803653	0.163632	0.119375	0.354116	0.912338	0.608952	0.925136	0.673637	0.445967
CD38+HLA-DR+	CD39	0.03937	0.0547086	-0.0729153	-0.0375983	-0.140662	-0.371545	0.175667	0.820916	0.63396	0.335303	0.577861	0.168112	0.385433	0.995819	0.93488	0.786061	0.860275	0.541083
CD38+HLA-DR+	CD57	0.0120659	-0.0188724	-0.0809694	0.0171634	-0.0327911	0.0900294	0.37227	0.746377	0.283578	0.368309	0.598934	0.176394	0.619407	0.967596	0.734139	0.787809	0.86482	0.55438
CD38+HLA-DR+	CD28	0.00440963	-0.260909	-0.176033	0.0264383	-0.304502	0.244375	0.885875	0.225858	0.288212	0.527805	0.180163	0.286573	0.968898	0.912651	0.734139	0.853487	0.673637	0.766777
CD38+HLA-DR+	CXCR5	-0.00682259	-0.0197406	-0.068221	0.00860705	-0.0219894	-0.0328381	0.119839	0.519981	0.00475931	0.148083	0.494063	0.3254	0.292941	0.946235	0.211525	0.670928	0.845437	0.786705
CD38+HLA-DR+	CCR7	0.00265231	-0.14565	-0.0177276	-0.01782	-0.128806	-0.109789	0.865291	0.171014	0.83306	0.404729	0.241637	0.327082	0.968898	0.912338	0.955792	0.843539	0.714091	0.786705
CD38+HLA-DR+	CD45RA	-0.00815611	-0.00748112	0.0536694	-0.0832767	-0.0337532	-0.27702	0.757927	0.9814	0.699198	0.0216408	0.918034	0.411569	0.909513	0.995819	0.953716	0.591229	0.955008	0.791642
CD38+HLA-DR+	CD25	0.00224469	-0.0189933	-0.00199269	-0.0028825	-0.00743217	-0.00860189	0.312799	0.0511161	0.871786	0.357831	0.468572	0.429395	0.551977	0.912338	0.955792	0.786646	0.843429	0.807053
CD38+HLA-DR+	PD_1	0.0135649	0.0429516	-0.254394	0.0354578	0.254177	0.166123	0.65019	0.823273	0.118168	0.386215	0.226218	0.432059	0.835959	0.995819	0.51121	0.813517	0.689095	0.807053
CD38+HLA-DR+	ICOS	0.00249682	-0.10614	0.00544888	-0.0163176	-0.126615	0.0921131	0.88852	0.375534	0.954604	0.502241	0.316262	0.472809	0.968898	0.946235	0.976517	0.852506	0.745475	0.858863
CD38+HLA-DR+	CD27	-0.00799821	-0.0100459	-0.196766	0.0608682	-0.021588	0.146814	0.828722	0.965208	0.325853	0.231454	0.929125	0.560947	0.943028	0.995819	0.786817	0.735384	0.955008	0.915749
CD38+HLA-DR+	CD45RO	0.0420181	0.0730402	-0.207166	0.0121042	0.13698	0.102723	0.0518621	0.68184	0.070439	0.67256	0.46296	0.587375	0.171145	0.946235	0.466816	0.891093	0.840973	0.915749
CD38+HLA-DR+	CCR6	-0.00923562	-0.0466247	-0.0351929	-0.000763967	-0.0127875	-0.0227355	0.0665504	0.211842	0.18792	0.909513	0.73249	0.555881	0.196671	0.912338	0.598301	0.972485	0.906864	0.915749
CD38+HLA-DR+	CD38	-0.0493242	0.130694	0.0333934	-0.00663427	0.0194111	-0.0520502	0.101667	0.312852	0.840711	0.874597	0.887883	0.721761	0.261429	0.946235	0.955792	0.963183	0.950578	0.946522
CD38+HLA-DR+	CCR4	0.0351993	-0.123363	-0.0971649	0.0185401	-0.0747222	-0.0196913	0.0114081	0.128179	0.190368	0.322055	0.362614	0.813595	0.0610487	0.912338	0.598301	0.786061	0.806714	0.95888
CD38+HLA-DR+	CD15s	-0.030265	-0.133827	0.143714	-0.0458604	-0.176458	0.0711283	0.604986	0.677394	0.65252	0.57064	0.605601	0.840108	0.806044	0.946235	0.93488	0.853487	0.86482	0.964639
CD38+HLA-DR+	CD127	0.0142335	-0.0625682	-0.0361803	-0.0035639	-0.0869402	0.00899133	0.0916891	0.289427	0.419384	0.753115	0.168177	0.883926	0.248691	0.946235	0.822508	0.895331	0.673637	0.971682
CD38+HLA-DR+	HLA_DR	0.029344	-0.28869	0.0161061	-0.0133624	-0.19841	0.0107996	0.279821	0.0683885	0.913478	0.721918	0.205529	0.944296	0.522685	0.912338	0.955792	0.893373	0.689095	0.994524
CD38+HLA-DR+	CXCR3	-0.0773394	-0.03366	-0.640778	0.0978167	0.180796	-0.00589351	0.0978381	0.894381	0.0136458	0.129338	0.506763	0.983148	0.254894	0.995819	0.211525	0.670928	0.845437	0.99513
CD38+HLA-DR+	CD161	-0.00475349	-0.0584954	0.0518962	-0.019287	0.0471493	-0.00400689	0.775335	0.418156	0.576615	0.412863	0.540586	0.960852	0.924797	0.946235	0.921595	0.845438	0.857227	0.99513
CD27+PD-1+	CXCR5	-0.00431385	0.00200343	-0.0234572	0.00484973	-0.0122943	-0.0273058	0.0328446	0.815446	0.0372335	0.0868236	0.182914	0.00649482	0.116129	0.995819	0.314494	0.647017	0.673637	0.116907
CD27+PD-1+	CD28	-0.0170331	0.0823214	-0.11682	0.00748574	-0.00747982	0.209968	0.192354	0.388259	0.0962452	0.670441	0.939055	0.0547031	0.400905	0.946235	0.476414	0.891093	0.955008	0.361041
CD27+PD-1+	CCR4	0.00254937	-0.00397701	-0.00184772	-0.00518508	-0.0196124	-0.0347972	0.395665	0.786552	0.910949	0.218539	0.233854	0.0586671	0.638174	0.995819	0.955792	0.733401	0.701562	0.364564
CD27+PD-1+	CD57	0.0255697	0.0358295	-0.0298788	0.00334592	0.0642254	0.112701	0.0458181	0.511543	0.670585	0.85059	0.271997	0.0717056	0.156413	0.946235	0.936534	0.963183	0.744042	0.394381
CD27+PD-1+	LAG_3	-0.00186766	0.00436836	-0.00133209	0.00391759	0.0150607	0.0235667	0.392387	0.69291	0.911317	0.199267	0.217803	0.0749447	0.638174	0.952751	0.955792	0.705634	0.689095	0.397997
CD27+PD-1+	CD39	0.0124884	0.0283847	0.0262279	-0.0178819	-0.00696752	-0.0371278	0.00109824	0.136221	0.2001	0.00102689	0.703905	0.0835892	0.0126353	0.912338	0.608952	0.203325	0.893418	0.399987
CD27+PD-1+	CD127	0.0343102	0.0692058	-0.0743183	-0.00730208	-0.032888	0.0830116	0.00484927	0.177798	0.260232	0.660537	0.546204	0.154044	0.0329423	0.912338	0.705836	0.891093	0.85832	0.541083
CD27+PD-1+	CD45RO	0.0117098	0.0224504	0.0166612	-0.0138987	0.0733325	0.0694422	0.162305	0.625409	0.713394	0.229403	0.157994	0.189959	0.369384	0.946235	0.953716	0.735384	0.673637	0.578643
CD27+PD-1+	ICOS	-0.00161752	0.00767262	0.00677746	-0.00329992	0.0079753	0.025885	0.692581	0.67619	0.766336	0.567877	0.68388	0.225654	0.863244	0.946235	0.955792	0.853487	0.881091	0.64753
CD27+PD-1+	CCR6	0.0114436	-0.0198119	0.0316892	-0.0119506	-0.0165477	-0.0191807	0.00137633	0.333973	0.09148	0.0134001	0.440536	0.389067	0.0138768	0.946235	0.466816	0.591229	0.840973	0.786705
CD27+PD-1+	CXCR3	-0.0279058	-0.0464038	-0.338413	0.068048	0.0538152	-0.111296	0.23456	0.677485	0.0114387	0.0418912	0.650904	0.380787	0.459831	0.946235	0.211525	0.596567	0.881091	0.786705
CD27+PD-1+	CD25	-0.00119237	-0.00300599	0.000736401	-0.0020832	-0.00123616	-0.00648187	0.365799	0.59747	0.919931	0.263555	0.838681	0.316374	0.613798	0.946235	0.955792	0.75232	0.940992	0.786705
CD27+PD-1+	PD_1	0.0123794	-0.0286542	-0.0145819	-0.0173481	0.145223	0.162023	0.532652	0.853112	0.889997	0.517638	0.377794	0.337164	0.757266	0.995819	0.955792	0.853487	0.813078	0.786705
CD27+PD-1+	CTLA_4	0.0049699	-0.0281837	0.00167722	0.00188701	0.00233939	0.0204062	0.108709	0.200841	0.918611	0.650613	0.915533	0.376893	0.275955	0.912338	0.955792	0.891093	0.955008	0.786705
CD27+PD-1+	CCR7	-0.0124115	-0.0298457	-0.0338454	-0.00255109	-0.0590064	-0.0255306	0.0282991	0.216565	0.276043	0.744452	0.0241978	0.349501	0.105721	0.912338	0.728753	0.895331	0.368551	0.786705
CD27+PD-1+	CD27	-0.00177037	0.320883	-0.135176	0.00214344	-0.0813406	0.2075	0.954347	0.20783	0.413283	0.959096	0.746559	0.427277	0.970065	0.912338	0.822508	0.972485	0.906864	0.807053
CD27+PD-1+	HLA_DR	-0.00630173	-0.0748883	0.066284	0.0156885	-0.024825	0.0786634	0.686454	0.450486	0.432025	0.462884	0.809649	0.464605	0.863244	0.946235	0.822508	0.845438	0.936193	0.858863
CD27+PD-1+	CD161	-0.033275	-0.0848571	-0.0315417	-0.0227212	0.270498	0.0885421	0.251955	0.498069	0.844748	0.577613	0.0462582	0.532519	0.475733	0.946235	0.955792	0.853487	0.487548	0.901185
CD27+PD-1+	CD45RA	0.0644488	-0.0809895	0.10288	-0.0176939	0.177814	0.111306	0.0030706	0.651594	0.354994	0.530142	0.347562	0.558522	0.0249252	0.946235	0.811365	0.853487	0.782014	0.915749
CD27+PD-1+	CD15s	0.00161815	0.0279004	0.0179199	-0.010081	-0.00675547	-0.00661363	0.757587	0.221499	0.540299	0.175997	0.780322	0.796926	0.909513	0.912651	0.913924	0.696949	0.919665	0.954723
CD27+PD-1+	CD38	-0.167308	0.13914	-0.028348	-0.0364522	0.0930638	0.0408545	3.70158e-05	0.625394	0.887011	0.472624	0.753088	0.892486	0.00244304	0.946235	0.955792	0.845438	0.909216	0.971682
CD27+PD-1+	TIGIT	0.0811552	0.173805	-0.26644	0.048106	0.0761013	-0.0117658	0.00930308	0.238442	0.118766	0.262648	0.611489	0.939889	0.0526288	0.925718	0.51121	0.75232	0.86482	0.994524
CD57+TIGIT+	TIGIT	0.0757661	0.143909	-0.370673	0.0274617	-0.0665554	-0.383238	0.00067538	0.120768	0.00257066	0.360549	0.498021	0.000470823	0.00904236	0.912338	0.169664	0.786646	0.845437	0.0310743
CD57+TIGIT+	CXCR5	-0.00220588	0.00479272	-0.0805656	0.00644796	-0.0567448	-0.0749217	0.724675	0.859582	0.0238654	0.466249	0.0534396	0.0171586	0.896785	0.995819	0.241504	0.845438	0.487548	0.20992
CD57+TIGIT+	CD39	0.0641197	-0.000557339	0.0303086	-0.0434163	-0.158985	-0.277682	0.000225518	0.995819	0.730215	0.0556008	0.178443	0.033736	0.00616963	0.995819	0.953716	0.596567	0.673637	0.284597
CD57+TIGIT+	CCR7	-0.007558	-0.203669	-0.0718494	-0.0098178	-0.222485	-0.14939	0.663675	0.0084984	0.459096	0.68881	0.00716837	0.083203	0.842357	0.420671	0.844159	0.891093	0.177417	0.399987
CD57+TIGIT+	LAG_3	-0.00290095	0.00905558	0.00850663	0.00155625	0.0403804	0.0557106	0.52626	0.747688	0.730508	0.803547	0.19428	0.0914771	0.757266	0.967596	0.953716	0.925136	0.673637	0.42122
CD57+TIGIT+	CCR6	0.0212793	-0.0545598	0.0120256	-0.0343496	-0.2207	-0.119031	0.0708026	0.400728	0.849263	0.0358321	0.00676	0.109054	0.20027	0.946235	0.955792	0.591229	0.177417	0.440666
CD57+TIGIT+	CD38	-0.0326238	-0.091231	-0.0615224	-0.0220972	-0.251663	-0.116614	0.186027	0.390778	0.65255	0.523111	0.0292619	0.33333	0.400362	0.946235	0.93488	0.853487	0.413847	0.786705
CD57+TIGIT+	CTLA_4	-0.0012946	0.0119307	0.00101964	-0.00187782	-0.0334031	-0.0170878	0.742748	0.48527	0.963002	0.735757	0.0705187	0.378251	0.909513	0.946235	0.976517	0.895331	0.487548	0.786705
CD57+TIGIT+	CD15s	0.00444211	-0.00151874	-0.0160837	-0.00139101	-0.0355663	0.0567951	0.782314	0.982578	0.857566	0.951078	0.632303	0.472016	0.927534	0.995819	0.955792	0.972485	0.878542	0.858863
CD57+TIGIT+	HLA_DR	0.013719	-0.156851	-0.155037	0.0216915	-0.17821	-0.104191	0.61471	0.24608	0.305151	0.569392	0.217224	0.479469	0.806044	0.936995	0.756637	0.853487	0.689095	0.863045
CD57+TIGIT+	CD57	0.0443413	0.0993744	-0.029269	-0.0328171	-0.0465458	0.0664974	0.0232795	0.377937	0.777932	0.21525	0.689743	0.583552	0.0940684	0.946235	0.955792	0.733401	0.881091	0.915749
CD57+TIGIT+	CCR4	0.0309801	-0.0372197	-0.115741	0.0100567	-0.0196606	-0.0350973	0.00561117	0.510567	0.0552184	0.503754	0.741248	0.573946	0.0358391	0.946235	0.404935	0.852506	0.906864	0.915749
CD57+TIGIT+	CD28	0.0496041	-0.158646	-0.347846	-0.00857007	-0.374256	-0.1005	0.177143	0.33771	0.0916296	0.867749	0.0494308	0.583508	0.385433	0.946235	0.466816	0.963183	0.487548	0.915749
CD57+TIGIT+	CD45RA	0.0264465	-0.031012	0.0721712	-0.0773381	-0.0943615	-0.101819	0.32193	0.911284	0.606504	0.0335644	0.742104	0.726372	0.556203	0.995819	0.921595	0.591229	0.906864	0.946522
CD57+TIGIT+	CD127	0.0255515	-0.0342988	0.0255874	-0.0213113	-0.062454	0.0151944	0.00114867	0.293685	0.541917	0.0479379	0.0758344	0.680192	0.0126353	0.946235	0.913924	0.596567	0.500507	0.946522
CD57+TIGIT+	CD161	-0.0173449	-0.0486056	0.123417	-0.0270708	0.0911438	0.0491536	0.480914	0.647691	0.368985	0.435713	0.423071	0.683303	0.72137	0.946235	0.811365	0.845438	0.840973	0.946522
CD57+TIGIT+	CD45RO	0.0364553	0.0888552	-0.261294	0.0108272	0.178239	-0.0593852	0.060848	0.558399	0.0129356	0.675528	0.271827	0.711302	0.182544	0.946235	0.211525	0.891093	0.744042	0.946522
CD57+TIGIT+	CXCR3	-0.034898	-0.144921	-0.433954	0.0710943	0.0346715	-0.0556287	0.298203	0.436118	0.020478	0.127649	0.857669	0.782236	0.551815	0.946235	0.238509	0.670928	0.948707	0.954723
CD57+TIGIT+	CD25	-0.00184051	0.00168452	-0.0166687	-0.000177701	0.010128	0.00246736	0.356364	0.853367	0.135698	0.94932	0.311378	0.809533	0.603077	0.995819	0.516698	0.972485	0.745475	0.95888
CD57+TIGIT+	CD27	0.00563836	0.0912065	-0.229127	0.0218584	-0.208173	-0.0258907	0.811557	0.607298	0.073678	0.495513	0.271912	0.890894	0.934234	0.946235	0.466816	0.852506	0.744042	0.971682
CD57+TIGIT+	ICOS	-0.0122942	-0.0669177	-0.0917469	0.00634009	-0.111637	-0.0111233	0.313143	0.308168	0.171498	0.706516	0.123682	0.874281	0.551977	0.946235	0.577109	0.891093	0.615052	0.971682
CD57+TIGIT+	PD_1	0.0117855	0.111221	-0.336091	0.0237513	0.148458	-0.00205498	0.624824	0.574676	0.010945	0.46559	0.473098	0.99214	0.813916	0.946235	0.211525	0.845438	0.843904	0.99513
CD45RA+CD38+	CD45RO	0.00350741	0.0213174	-0.0102602	0.000106257	0.0388685	0.0292882	0.0089357	0.0131542	0.153303	0.952944	0.000462155	0.00295112	0.0520373	0.520905	0.542037	0.972485	0.0457533	0.0649245
CD45RA+CD38+	PD_1	-0.00274246	0.00200062	0.00963929	-0.00171393	0.00177477	0.0128446	0.0134918	0.669358	0.113765	0.263884	0.722676	0.0180234	0.0684968	0.946235	0.51121	0.75232	0.905632	0.20992
CD45RA+CD38+	ICOS	-0.00577403	-0.01282	-0.00546008	-0.000524613	-0.0372814	-0.033535	0.012314	0.300199	0.656179	0.86574	0.0120672	0.0235183	0.0641625	0.946235	0.93488	0.963183	0.238931	0.232831
CD45RA+CD38+	CD25	-0.000271565	0.00116896	0.00236136	-0.000743168	0.00361496	0.0054375	0.612642	0.614526	0.430441	0.327428	0.147782	0.0419438	0.806044	0.946235	0.822508	0.786061	0.665018	0.310984
CD45RA+CD38+	CD57	-0.0159293	-0.0157605	-0.0593938	0.0105779	0.0472168	0.0888255	0.0211155	0.726066	0.106039	0.252749	0.33264	0.0962806	0.0936204	0.967596	0.51121	0.75232	0.757043	0.423635
CD45RA+CD38+	TIGIT	-0.000289789	0.00882771	-0.00350853	0.00166761	0.00699062	0.00722881	0.757626	0.0742932	0.501326	0.209195	0.163153	0.164823	0.909513	0.912338	0.902111	0.726676	0.673637	0.541083
CD45RA+CD38+	CD38	-0.100694	-0.0884101	-0.339613	0.0285065	-0.260728	-0.19031	2.17338e-06	0.453052	0.00185506	0.280887	0.0576874	0.154527	0.000430329	0.946235	0.169664	0.772563	0.487548	0.541083
CD45RA+CD38+	CD39	-2.82325e-05	0.00834649	0.00105069	-0.000503621	0.00194611	-0.00657376	0.965166	0.067715	0.763185	0.569227	0.651866	0.15955	0.970065	0.912338	0.955792	0.853487	0.881091	0.541083
CD45RA+CD38+	CD127	-0.00954941	-0.00411288	0.0035365	-0.0165666	0.312956	0.163239	0.463695	0.981083	0.958573	0.341421	0.101631	0.370708	0.711607	0.995819	0.976517	0.786061	0.615052	0.786705
CD45RA+CD38+	CTLA_4	-0.000190233	-0.0153397	-0.0128491	-0.00249718	0.0196163	0.0241466	0.953585	0.568169	0.46045	0.571651	0.48413	0.401299	0.970065	0.946235	0.844159	0.853487	0.845437	0.786705
CD45RA+CD38+	CCR4	-0.00770463	0.00911323	-0.00970935	0.00198039	0.0405121	0.0180426	0.0111847	0.619256	0.542883	0.624088	0.0555861	0.371984	0.0610487	0.946235	0.913924	0.891093	0.487548	0.786705
CD45RA+CD38+	LAG_3	-0.000305523	-0.00301553	0.00257627	-0.000340244	-0.000276614	0.00203168	0.504348	0.185751	0.309533	0.594572	0.905404	0.411814	0.745231	0.912338	0.756637	0.859308	0.953563	0.791642
CD45RA+CD38+	CD45RA	-0.00179687	-0.00745947	-0.0426747	-0.0125561	0.166905	0.110096	0.910177	0.961544	0.612069	0.55738	0.308538	0.501802	0.968898	0.995819	0.921595	0.853487	0.745475	0.895107
CD45RA+CD38+	CXCR5	-0.00789698	0.00544446	-0.0190464	0.00536338	0.00793434	-0.00847025	0.00140169	0.6433	0.147465	0.10785	0.527463	0.519167	0.0138768	0.946235	0.540703	0.667322	0.857227	0.897212
CD45RA+CD38+	HLA_DR	-0.00525792	0.0134907	0.00571504	0.00205883	-0.0124615	-0.00833422	0.0156806	0.38272	0.614397	0.474856	0.438254	0.610349	0.077592	0.946235	0.921595	0.845438	0.840973	0.932949
CD45RA+CD38+	CCR6	-0.00617108	-0.0179015	-0.0105505	-0.00175893	-0.0233354	-0.00961771	0.0728255	0.316273	0.571126	0.708898	0.22341	0.620649	0.203091	0.946235	0.921595	0.891093	0.689095	0.932949
CD45RA+CD38+	CD27	-0.0170726	-0.0377539	-0.0129661	0.0167868	0.0650125	0.0299519	0.1963	0.679296	0.853592	0.348187	0.500219	0.760036	0.404868	0.946235	0.955792	0.786646	0.845437	0.95245
CD45RA+CD38+	CCR7	0.000872068	-0.178218	-0.0758761	0.0232138	-0.0793513	0.0205294	0.923443	0.0389587	0.123826	0.0648951	0.274659	0.769082	0.970065	0.912338	0.516698	0.611868	0.744042	0.953928
CD45RA+CD38+	CXCR3	-0.0680799	-0.139337	-0.280766	0.063618	0.190264	-0.0477697	0.0231957	0.414298	0.0822762	0.118951	0.296591	0.795333	0.0940684	0.946235	0.466816	0.670928	0.745475	0.954723
CD45RA+CD38+	CD161	0.000898311	0.00209745	-0.00164618	-0.00157629	0.00741885	0.00175146	0.438104	0.73877	0.794012	0.325563	0.278664	0.800424	0.678527	0.967596	0.955792	0.786061	0.744042	0.954723
CD45RA+CD38+	CD28	0.00209284	0.00787223	-0.204008	0.0365669	-0.0718066	-0.0413578	0.883808	0.964	0.00873439	0.0602593	0.688299	0.818677	0.968898	0.995819	0.211525	0.596567	0.881091	0.95916
CD45RA+CD38+	CD15s	-0.000250239	0.00212579	0.000509365	-0.000381517	0.00149762	-0.000313822	0.523547	0.378866	0.81001	0.478227	0.551227	0.902977	0.757266	0.946235	0.955792	0.845438	0.859393	0.971682
CD28+CCR4+	TIGIT	0.0251621	0.0353045	0.0931383	-0.0208935	-0.120421	-0.262552	0.0959582	0.585467	0.265945	0.323454	0.0849067	0.000647033	0.254894	0.946235	0.711582	0.786061	0.542307	0.0320281
CD28+CCR4+	ICOS	-0.0328003	-0.217966	-0.0152199	-0.0219919	-0.250674	-0.280088	0.0577704	0.00426985	0.872631	0.361539	0.00219909	0.00132193	0.178727	0.341827	0.955792	0.786646	0.0917498	0.0523484
CD28+CCR4+	CXCR5	-0.013027	-0.0513674	-0.0173783	0.00873934	-0.0895685	-0.0699155	0.0256844	0.0413636	0.586114	0.280932	0.00118695	0.0150009	0.0997158	0.912338	0.921595	0.772563	0.0783386	0.202672
CD28+CCR4+	CD57	-0.00219591	0.0278887	-0.140113	0.0150577	0.0397043	0.168195	0.873633	0.640938	0.0725231	0.44055	0.53431	0.0153539	0.968898	0.946235	0.466816	0.845438	0.857227	0.202672
CD28+CCR4+	CD27	-0.081143	-0.0145412	-0.095598	0.0499224	-0.0310477	-0.445883	0.000297419	0.941841	0.390681	0.0814369	0.880015	0.0619793	0.00640035	0.995819	0.822508	0.647017	0.950578	0.364564
CD28+CCR4+	CD39	0.00210357	0.0016766	-0.0203616	-0.0135486	-0.209131	-0.319993	0.926563	0.990839	0.868402	0.663841	0.193604	0.0637423	0.970065	0.995819	0.955792	0.891093	0.673637	0.364564
CD28+CCR4+	CD15s	0.00793619	0.0849351	-0.0674937	-0.0275151	0.022075	-0.151235	0.595268	0.389671	0.402409	0.180458	0.827625	0.16943	0.806044	0.946235	0.822508	0.698526	0.940992	0.541083
CD28+CCR4+	CD161	-0.0023931	0.101994	-0.0321605	-0.000939865	-0.0496658	-0.101932	0.885237	0.235321	0.724509	0.967521	0.57522	0.280401	0.968898	0.925718	0.953716	0.972485	0.860275	0.760539
CD28+CCR4+	CXCR3	-0.0392211	0.137165	-0.157074	0.0418893	0.0455343	0.0733653	0.00499125	0.0665917	0.0381205	0.0292471	0.533425	0.342118	0.0329423	0.912338	0.314494	0.591229	0.857227	0.786705
CD28+CCR4+	CD45RA	0.00377935	0.178163	-0.0886958	-0.0595894	-0.0484851	-0.262578	0.903407	0.530177	0.590832	0.158592	0.867467	0.383369	0.968898	0.946235	0.921595	0.670928	0.950578	0.786705
CD28+CCR4+	CD127	0.0866685	-0.0713041	0.125261	-0.0378987	0.182266	0.23097	0.00334537	0.777148	0.405824	0.32284	0.488989	0.392016	0.0252331	0.992743	0.822508	0.786061	0.845437	0.786705
CD28+CCR4+	CD45RO	0.0352057	-0.00804543	0.0309741	-0.0183483	0.0441114	0.100586	0.0605892	0.932385	0.76016	0.47591	0.663296	0.35043	0.182544	0.995819	0.955792	0.845438	0.881091	0.786705
CD28+CCR4+	CD25	0.0322092	-0.0882034	-0.0237351	-0.011455	0.0128302	-0.0747718	0.0321489	0.278827	0.76865	0.575421	0.876692	0.395422	0.115974	0.946235	0.955792	0.853487	0.950578	0.786705
CD28+CCR4+	PD_1	-0.00835461	-0.0168007	0.0340564	-0.00239523	0.0254238	0.0257337	0.435985	0.716819	0.56852	0.873901	0.607401	0.624033	0.678527	0.965512	0.921595	0.963183	0.86482	0.932949
CD28+CCR4+	CTLA_4	0.000481885	-0.0289161	-0.0335456	0.000262753	-0.0161507	-0.00709304	0.902131	0.123527	0.129078	0.962094	0.3957	0.718996	0.968898	0.912338	0.516698	0.972485	0.820624	0.946522
CD28+CCR4+	HLA_DR	-0.022859	0.309279	-0.111335	0.00113638	0.148346	0.0479073	0.308229	0.00211431	0.3729	0.971231	0.154112	0.662035	0.551977	0.341827	0.811365	0.972485	0.673637	0.946522
CD28+CCR4+	CCR6	-0.0202886	0.0390906	-0.0538269	0.0148673	-0.0559048	0.033516	0.133546	0.67589	0.454461	0.415453	0.570002	0.738088	0.31858	0.946235	0.844159	0.845438	0.860275	0.94897
CD28+CCR4+	CCR7	-0.0366218	-0.120475	0.0056958	0.0161364	-0.17431	0.0384721	0.137603	0.257174	0.966654	0.640023	0.126347	0.748239	0.32435	0.946235	0.976517	0.891093	0.615052	0.951717
CD28+CCR4+	LAG_3	0.000785264	0.0118517	0.0111628	-0.00353671	0.00840323	0.0061583	0.807307	0.520369	0.524176	0.426102	0.66462	0.758931	0.934234	0.946235	0.913924	0.845438	0.881091	0.95245
CD28+CCR4+	CD28	0.00407241	-0.10835	-0.035978	0.0110948	-0.193011	0.0322909	0.78809	0.348455	0.656305	0.588802	0.121649	0.789961	0.92882	0.946235	0.93488	0.857226	0.615052	0.954723
CD28+CCR4+	CCR4	-0.0217502	0.0805458	-0.221185	0.0137233	0.0981013	-0.0152788	0.226525	0.46291	0.0254066	0.575464	0.398227	0.897115	0.44852	0.946235	0.241504	0.853487	0.820624	0.971682
CD28+CCR4+	CD38	-0.0150612	-0.0848662	-0.0186939	0.013672	-0.147999	-0.00151274	0.213738	0.10701	0.780616	0.421895	0.00967796	0.979547	0.427477	0.912338	0.955792	0.845438	0.212915	0.99513
CD57+	TIGIT	0.0651155	0.0619015	-0.379383	0.0574306	-0.0383283	-0.378373	0.00314712	0.562158	0.0019782	0.0565011	0.733979	0.00754604	0.0249252	0.946235	0.169664	0.596567	0.906864	0.12451
CD57+	LAG_3	-0.000918298	-0.00167253	0.00192095	0.00161931	0.013886	0.018714	0.565403	0.808617	0.829038	0.472754	0.0633558	0.0193889	0.783652	0.995819	0.955792	0.845438	0.487548	0.213278
CD57+	CD45RO	0.0376241	0.0302205	-0.292831	0.0147003	0.349378	0.252063	0.118607	0.769867	0.0309097	0.662575	0.00231692	0.0344966	0.292941	0.989829	0.278187	0.891093	0.0917498	0.284597
CD57+	CD25	0.0057509	-0.00244734	0.011043	-0.00614679	0.0148968	0.0482778	0.0322151	0.903169	0.431875	0.0882707	0.48313	0.0424069	0.115974	0.995819	0.822508	0.647017	0.845437	0.310984
CD57+	CD39	0.00486552	0.00145899	0.000797162	-0.00400808	-0.0074159	-0.0165002	0.000512243	0.854641	0.911554	0.0312543	0.387493	0.0799984	0.00780186	0.995819	0.955792	0.591229	0.820624	0.399987
CD57+	CXCR3	0.0136966	-0.117411	-0.129288	0.0317894	-0.0233307	0.178002	0.393709	0.213937	0.141871	0.153551	0.806862	0.0940777	0.638174	0.912338	0.530009	0.670928	0.936193	0.42335
CD57+	CD127	0.0178351	-0.0707992	-0.0463535	0.00143177	-0.120807	0.120617	0.0220254	0.310958	0.252326	0.888549	0.111919	0.116168	0.0940684	0.946235	0.693898	0.97126	0.615052	0.442331
CD57+	CD57	0.0720525	0.020058	0.0663337	-0.043185	0.174622	0.342932	0.00441424	0.936991	0.605329	0.189048	0.508116	0.21304	0.031215	0.995819	0.921595	0.70156	0.845437	0.631685
CD57+	CD28	-0.00719728	-0.0460164	-0.120436	0.0227234	-0.129989	0.0704752	0.467217	0.539213	0.025614	0.0934126	0.113959	0.382638	0.711607	0.946235	0.241504	0.647017	0.615052	0.786705
CD57+	CXCR5	-0.000523274	0.0124998	-0.0140913	0.00139693	-0.000594469	-0.010373	0.807912	0.18274	0.242859	0.645662	0.952322	0.32745	0.934234	0.912338	0.686943	0.891093	0.957156	0.786705
CD57+	CD161	0.00342154	-0.143051	0.00385447	-0.0735657	0.199009	0.106521	0.917862	0.321065	0.983374	0.119718	0.197328	0.51331	0.970065	0.946235	0.988366	0.670928	0.673637	0.897212
CD57+	CCR7	-0.0118707	-0.0204061	-0.0282286	0.00443125	-0.0388096	-0.0223606	0.0196249	0.579484	0.289206	0.510553	0.320865	0.570593	0.0903657	0.946235	0.734139	0.853487	0.747426	0.915749
CD57+	CD27	-0.0299231	0.0123407	-0.345448	0.0605469	-0.294807	0.181276	0.42312	0.974194	0.0829921	0.228355	0.459718	0.650766	0.670222	0.995819	0.466816	0.735384	0.840973	0.946522
CD57+	CTLA_4	0.00635953	-0.0283978	0.0348532	-0.00621744	-0.024337	0.0110792	0.122906	0.31629	0.116299	0.265972	0.406167	0.707778	0.296772	0.946235	0.51121	0.75232	0.820624	0.946522
CD57+	HLA_DR	-0.0141197	0.0258975	0.00279119	0.0158042	-0.00991674	-0.0257823	0.16893	0.655498	0.959766	0.262366	0.871042	0.685266	0.375823	0.946235	0.976517	0.75232	0.950578	0.946522
CD57+	ICOS	0.00277497	-0.0107008	-0.00928245	-0.00421024	-0.0195279	0.00790977	0.478414	0.599583	0.664997	0.438764	0.374076	0.724751	0.72137	0.946235	0.936534	0.845438	0.813078	0.946522
CD57+	CD15s	0.000934534	0.000644266	-0.0115351	0.00179687	-0.0108629	-0.0038842	0.661561	0.944359	0.333976	0.551003	0.272813	0.710504	0.842357	0.995819	0.796714	0.853487	0.744042	0.946522
CD57+	PD_1	0.00971432	0.0113376	-0.257377	0.0103215	0.1703	-0.0437619	0.693211	0.95892	0.0523837	0.755153	0.460931	0.85054	0.863244	0.995819	0.398922	0.895331	0.840973	0.967856
CD57+	CCR6	0.0441508	-0.0352911	0.065121	-0.0360071	-0.117076	-0.0272635	0.00863591	0.869625	0.445799	0.101301	0.595631	0.901862	0.0518154	0.995819	0.84065	0.647017	0.86482	0.971682
CD57+	CCR4	0.00316135	0.010235	-0.0163424	-0.00154151	-0.00294713	0.00371505	0.399665	0.639625	0.422456	0.764507	0.897786	0.875856	0.638174	0.946235	0.822508	0.895695	0.950597	0.971682
CD57+	CD45RA	0.053009	-0.178048	0.482117	-0.08986	-0.262484	0.00874672	0.164532	0.464344	0.0219406	0.0874992	0.315178	0.972823	0.370197	0.946235	0.241347	0.647017	0.745475	0.99513
CD57+	CD38	-0.101071	-0.0385622	0.0770617	-0.0260598	-0.0133677	0.00121139	0.00224404	0.831616	0.65526	0.551397	0.944334	0.99513	0.0201963	0.995819	0.93488	0.853487	0.955008	0.99513
CXCR3+	LAG_3	4.30609e-05	-0.000739819	0.00471218	0.00012168	0.0102675	0.0147543	0.963004	0.853912	0.36425	0.925973	0.0193368	0.00186511	0.970065	0.995819	0.811365	0.972485	0.348063	0.0591927
CXCR3+	PD_1	-0.0030206	0.0404507	0.102633	-0.00254407	0.0539325	0.190394	0.798087	0.549027	0.114205	0.875621	0.452486	0.0230088	0.934234	0.946235	0.51121	0.963183	0.840973	0.232831
CXCR3+	CD45RO	0.0167016	0.061055	-0.00694749	0.00444032	0.184079	0.224044	0.070215	0.503234	0.884693	0.715575	0.0687299	0.0335201	0.20027	0.946235	0.955792	0.891093	0.487548	0.284597
CXCR3+	CD57	0.0109772	0.0585388	-0.149572	0.0147497	0.0300641	0.139515	0.323047	0.343998	0.0168444	0.33868	0.634503	0.064443	0.556203	0.946235	0.238227	0.786061	0.878542	0.364564
CXCR3+	CD28	0.0193516	-0.178505	-0.134991	0.0630359	-0.0500412	0.185106	0.306575	0.14914	0.187471	0.0171636	0.687609	0.164396	0.551977	0.912338	0.598301	0.591229	0.881091	0.541083
CXCR3+	CXCR5	-0.00835178	0.00928941	-0.0409497	0.00842557	0.0164587	-0.0329449	0.0535526	0.704464	0.0808754	0.154054	0.527802	0.233725	0.173309	0.961957	0.466816	0.670928	0.857227	0.661108
CXCR3+	CD127	0.0729045	-0.169808	0.0497022	-0.00808596	0.0760439	0.223514	0.000249278	0.365737	0.614145	0.746784	0.688678	0.259266	0.00616963	0.946235	0.921595	0.895331	0.881091	0.723024
CXCR3+	ICOS	-0.00965418	0.00316867	-0.0197939	0.00214654	0.00909368	0.0332252	0.016067	0.912481	0.34443	0.685041	0.763188	0.295349	0.077592	0.995819	0.80232	0.891093	0.910308	0.779722
CXCR3+	CD45RA	0.015708	-0.00573049	-0.13533	-0.0646533	0.0956947	-0.416738	0.536199	0.988539	0.30937	0.059761	0.813259	0.319244	0.757266	0.995819	0.756637	0.596567	0.936193	0.786705
CXCR3+	CCR6	-0.000100972	-0.0208181	0.00582812	-0.00444084	-0.0387299	-0.0286713	0.974184	0.456078	0.724436	0.292663	0.193676	0.334176	0.974184	0.946235	0.953716	0.786061	0.673637	0.786705
CXCR3+	CD15s	-0.00672647	0.031699	0.0166872	-0.00372456	0.00165847	0.0214477	0.069459	0.148119	0.403208	0.460894	0.938532	0.349187	0.20027	0.912338	0.822508	0.845438	0.955008	0.786705
CXCR3+	CD27	-0.0359699	-0.0117358	-0.120639	0.017196	0.0227956	0.0927423	0.0472426	0.90492	0.217327	0.485203	0.826792	0.398787	0.158543	0.995819	0.632805	0.850179	0.940992	0.786705
CXCR3+	CCR7	0.0239791	-0.269566	0.0205126	0.0370636	-0.103355	0.0900356	0.0965911	0.0714334	0.78526	0.0570742	0.460943	0.525639	0.254894	0.912338	0.955792	0.596567	0.840973	0.897212
CXCR3+	CXCR3	-0.0620242	0.0378761	-0.697093	0.107376	0.317099	-0.163704	0.238396	0.888314	0.0181281	0.143375	0.28438	0.586629	0.461889	0.995819	0.238509	0.670928	0.744042	0.915749
CXCR3+	CTLA_4	0.00172578	-0.0108945	-0.0163318	-0.00385686	0.00130948	-0.0107854	0.398112	0.559568	0.133684	0.162649	0.945362	0.582276	0.638174	0.946235	0.516698	0.670928	0.955008	0.915749
CXCR3+	CD25	0.00203381	-0.0132888	-0.00167665	-0.00376364	-0.0161542	-0.00395559	0.201843	0.102444	0.849263	0.0965657	0.0694605	0.626678	0.407806	0.912338	0.955792	0.647017	0.487548	0.932949
CXCR3+	CD38	-0.0820126	0.0735958	-0.040964	0.00307812	0.0567093	0.0736276	0.000330046	0.585404	0.724763	0.916801	0.688576	0.615093	0.00640035	0.946235	0.953716	0.972485	0.881091	0.932949
CXCR3+	CD161	0.00788558	-0.0114259	-0.00695188	-0.00375825	0.0141399	0.00687867	0.000507138	0.471085	0.544662	0.199573	0.395477	0.682377	0.00780186	0.946235	0.913924	0.705634	0.820624	0.946522
CXCR3+	CCR4	-0.00707216	-0.00839132	0.00258097	-0.00245717	0.00739431	-0.0107681	0.154688	0.807794	0.922002	0.713393	0.837776	0.771896	0.356142	0.995819	0.955792	0.891093	0.940992	0.953928
CXCR3+	TIGIT	0.0214631	0.0483969	0.00575335	0.0206546	0.0411279	-0.0085564	0.0172676	0.206863	0.906665	0.100009	0.313892	0.842842	0.0814044	0.912338	0.955792	0.647017	0.745475	0.964639
CXCR3+	CD39	0.00310495	0.000348824	0.00839414	-0.0037089	-0.0045577	0.0046158	0.315017	0.991164	0.604971	0.370031	0.888166	0.888382	0.551977	0.995819	0.921595	0.787809	0.950578	0.971682
CXCR3+	HLA_DR	-0.00335915	-0.00314654	0.0487298	0.00560099	0.0155099	-0.0018388	0.59717	0.908827	0.171967	0.532393	0.597432	0.952895	0.806044	0.995819	0.577109	0.853487	0.86482	0.99513

## Sheet: CD8_all samples
Supplementary Data 2. LME results of marker expression in CD4+ and CD8+ T cell subsets
LME results in marker expression in CD8+ T cell subsets of all samples
		Coefficent						P value						FDR
Cell type	Marker	age	sex	status	HLA-DR3/4	HLA-DR4	age*status	age	sex	status	HLA-DR3/4	HLA-DR4	age*status	age	sex	status	HLA-DR3/4	HLA-DR4	age*status
CD161+	TIGIT	-0.000493343	-0.00505889	-0.0161907	0.0102583	0.0133615	0.0018081	0.663031	0.57523	0.0223656	0.218855	0.0912463	0.226226	0.790844	0.988927	0.254245	0.849673	0.423966	0.834249
CD161+	CD38	-0.0393805	0.0379274	-0.110036	0.0119193	0.0149399	2.62792e-05	1.27414e-05	0.479174	0.0479276	0.832248	0.78549	0.998211	0.000105117	0.988927	0.32723	0.987191	0.893834	0.998211
CD161+	CD39	-0.00256641	0.00727083	-0.01676	-0.000554848	0.0115452	0.00191009	0.0709002	0.462746	0.0594508	0.954335	0.220112	0.309161	0.165156	0.988927	0.335042	0.987191	0.549106	0.896688
CD161+	CD57	-0.00253954	0.0120194	-0.0365576	0.0241857	0.0354131	0.00246512	0.526525	0.687817	0.144301	0.393084	0.195622	0.64156	0.672594	0.988927	0.454586	0.906964	0.509647	0.990617
CD161+	CXCR3	-0.0175489	-0.0860075	-0.0884969	-0.0067047	0.078907	0.0210328	0.0951811	0.120241	0.189839	0.911585	0.192805	0.1422	0.20786	0.952309	0.536974	0.987191	0.509647	0.707064
CD161+	CD25	-0.00353061	0.00934109	-0.0153952	-0.0292353	-0.0199736	0.00472363	0.083806	0.372873	0.239822	0.0147144	0.0910742	0.0899106	0.192949	0.988927	0.59356	0.416208	0.423966	0.677223
CD161+	CD127	-0.00704984	0.0204696	-0.0909056	0.0179757	0.185211	0.0323786	0.591891	0.840044	0.266723	0.848536	0.0423642	0.0633489	0.723422	0.988927	0.636279	0.987191	0.419405	0.677223
CD161+	CD161	0.0243632	0.0626892	-0.042842	-0.122227	-0.106832	0.0137211	0.000258075	0.155885	0.295956	0.0063256	0.0133134	0.115562	0.00138105	0.988927	0.651103	0.313117	0.292894	0.677223
CD161+	CCR7	-0.0984053	-0.0262771	0.0868082	0.128715	0.077847	-0.00668972	4.5939e-10	0.824048	0.343971	0.238569	0.44964	0.730784	1.81919e-08	0.988927	0.716908	0.85885	0.746788	0.990617
CD161+	CD28	0.0365901	-0.00161715	-0.0412451	-0.0188581	-0.0393701	0.00415983	3.66801e-05	0.983033	0.438448	0.772415	0.523892	0.712512	0.000268987	0.993064	0.824489	0.987191	0.789499	0.990617
CD161+	HLA_DR	-0.00741475	0.0125555	-0.0123507	0.0337076	0.0386139	0.000852495	0.00760259	0.656179	0.463948	0.127439	0.0597927	0.811636	0.0259537	0.988927	0.826431	0.756856	0.423335	0.990617
CD161+	CCR6	-0.00620227	-0.0389232	-0.0623253	-0.0215741	-0.0053591	0.0323245	0.680007	0.671141	0.511717	0.821783	0.954708	0.110034	0.801437	0.988927	0.836167	0.987191	0.977959	0.677223
CD161+	CD15s	-0.000774681	0.000539909	-0.00309996	-0.00244514	0.0223458	0.00125644	0.513832	0.933358	0.682071	0.726223	0.00221616	0.434089	0.66496	0.992091	0.876949	0.987191	0.146266	0.906146
CD161+	CTLA_4	-0.00274057	-0.000695757	-0.00384992	-0.00720185	-0.0137188	-0.00125251	0.0313131	0.944426	0.623449	0.431867	0.119132	0.451924	0.0873239	0.992091	0.876949	0.906964	0.449715	0.922485
CD161+	CD45RA	-0.101634	-0.0934789	0.0672395	0.262203	0.0217682	-0.0318545	1.26302e-06	0.660473	0.586307	0.107268	0.884934	0.22559	1.19085e-05	0.988927	0.876949	0.756856	0.946554	0.834249
CD161+	CD27	-0.0786572	-0.162955	-0.0296718	-0.0258432	-0.0812039	0.015562	1.32125e-10	0.080109	0.675215	0.758094	0.307043	0.301283	8.72022e-09	0.792652	0.876949	0.987191	0.604042	0.896688
CD161+	LAG_3	-0.000693498	0.00506943	-0.00292493	0.0103372	0.0112815	0.000147549	0.540295	0.484451	0.681223	0.169152	0.121803	0.922182	0.685759	0.988927	0.876949	0.788948	0.449715	0.990617
CD161+	CXCR5	-0.00748991	-0.00347273	-0.0032283	0.0201433	0.0160981	0.00199181	5.33984e-07	0.754314	0.716525	0.0551423	0.104467	0.292061	5.56468e-06	0.988927	0.906113	0.616492	0.430925	0.896688
CD161+	CCR4	-0.0450472	-0.0954477	-0.0137345	0.0467417	0.0397719	0.00303478	1.34418e-09	0.0697486	0.752428	0.345887	0.400341	0.742603	4.03158e-08	0.792652	0.919634	0.90647	0.695328	0.990617
CD161+	PD_1	0.0239457	0.058608	0.0052994	-0.0603205	0.0328741	0.00191873	4.495e-07	0.177472	0.849584	0.0918416	0.321039	0.746387	4.9445e-06	0.988927	0.961718	0.756856	0.623193	0.990617
CD161+	CD45RO	0.0683837	-0.0470682	0.00525913	-0.0901595	0.0262421	-0.0193565	8.44048e-08	0.656863	0.944126	0.331472	0.762394	0.225529	1.09267e-06	0.988927	0.990332	0.90647	0.882772	0.834249
CD161+	ICOS	-0.00970633	0.00643414	-0.00012115	-0.00394031	-0.013849	0.000188092	2.63861e-11	0.585233	0.988397	0.699183	0.151987	0.915284	2.61223e-09	0.988927	0.998482	0.987191	0.459065	0.990617
CD38+HLA-DR+	CXCR3	-0.0380339	-0.212943	-0.374777	-0.0451777	0.123347	0.0577983	0.11971	0.0689809	0.0184578	0.735299	0.358659	0.0854454	0.244357	0.792652	0.252121	0.987191	0.651509	0.677223
CD38+HLA-DR+	CD39	0.0128075	0.138864	-0.174515	0.0501354	0.217719	-0.010025	0.41169	0.279262	0.0722715	0.665206	0.0478041	0.624795	0.599371	0.988927	0.340957	0.982538	0.423335	0.990617
CD38+HLA-DR+	CXCR5	-0.00232295	-0.00886202	-0.0263691	0.0116313	0.0141456	0.00198561	0.350343	0.59942	0.0917088	0.492561	0.386349	0.547729	0.533599	0.988927	0.372765	0.928045	0.68301	0.977031
CD38+HLA-DR+	CD57	0.017581	-0.000473538	-0.049043	-0.00563601	0.00506272	0.00832603	0.00512431	0.991593	0.205821	0.89741	0.903529	0.311021	0.0195118	0.995634	0.569321	0.987191	0.946554	0.896688
CD38+HLA-DR+	CD45RO	0.0615551	0.00343045	0.092993	0.0630933	0.156017	-0.0431161	2.11692e-06	0.973194	0.230832	0.497704	0.0767299	0.00952566	1.90523e-05	0.992091	0.586386	0.928045	0.423335	0.525785
CD38+HLA-DR+	TIGIT	0.0493545	0.0197426	-0.0930127	-0.0478927	-0.0421703	0.00737907	0.000173774	0.816642	0.249481	0.575839	0.61398	0.666091	0.00104264	0.988927	0.609841	0.942282	0.798873	0.990617
CD38+HLA-DR+	CCR6	0.00100042	-0.0420974	0.0211879	0.0186005	0.0316099	-0.00660181	0.748113	0.0750563	0.275987	0.394106	0.135684	0.110556	0.841627	0.792652	0.636955	0.906964	0.449715	0.677223
CD38+HLA-DR+	CD45RA	-0.00955345	-0.022445	-0.0500415	-0.0117805	-0.0906345	-0.00208596	0.397886	0.836352	0.47165	0.893769	0.27389	0.887494	0.592342	0.988927	0.826431	0.987191	0.576918	0.990617
CD38+HLA-DR+	ICOS	-0.00688371	-0.0580777	-0.0428237	-0.0515977	-0.0562849	0.00625686	0.478	0.3186	0.485389	0.402499	0.350475	0.630776	0.635195	0.988927	0.836167	0.906964	0.647729	0.990617
CD38+HLA-DR+	CCR7	-0.00200854	-0.00412002	0.0387617	0.0619293	0.00937248	-0.0163916	0.834659	0.947155	0.521854	0.334267	0.879642	0.20284	0.903073	0.992091	0.836167	0.90647	0.946554	0.819641
CD38+HLA-DR+	LAG_3	-0.00112653	0.0107813	0.00647419	0.00628146	0.0127768	-5.78587e-05	0.57842	0.431917	0.610179	0.648017	0.336685	0.982862	0.715795	0.988927	0.876949	0.979446	0.634891	0.996472
CD38+HLA-DR+	PD_1	0.0295146	-0.0796485	-0.0495318	0.0717984	0.121891	0.00698508	0.044044	0.50214	0.583212	0.501519	0.232451	0.715326	0.111804	0.988927	0.876949	0.928045	0.550763	0.990617
CD38+HLA-DR+	CTLA_4	0.00139612	-0.0022882	-0.00237184	-0.00501761	-0.00453956	-0.000143678	0.197109	0.667526	0.733265	0.398731	0.457143	0.922436	0.354796	0.988927	0.918901	0.906964	0.746788	0.990617
CD38+HLA-DR+	CD127	0.0103337	-0.0246729	0.01004	-0.0110795	0.0699752	-0.00522185	0.0391585	0.465112	0.747377	0.739775	0.0340353	0.430189	0.104573	0.988927	0.919634	0.987191	0.383246	0.906146
CD38+HLA-DR+	CCR4	0.0428124	-0.0804182	0.0129516	-0.00935936	0.0471603	-0.0162699	2.41201e-09	0.0340988	0.765126	0.815949	0.238899	0.0785007	5.30641e-08	0.792652	0.919837	0.987191	0.556495	0.677223
CD38+HLA-DR+	CD27	-0.017958	-0.133598	-0.0403397	-0.0138195	0.0691803	0.0333609	0.406718	0.342853	0.766531	0.923392	0.619405	0.248261	0.599371	0.988927	0.919837	0.987191	0.798873	0.834249
CD38+HLA-DR+	CD28	0.0164545	-0.0351899	-0.0260099	0.0138573	0.0218335	-0.00153907	0.336566	0.760032	0.808175	0.903547	0.845453	0.946011	0.51659	0.988927	0.931245	0.987191	0.935193	0.990617
CD38+HLA-DR+	CD15s	-0.0353294	-0.233991	-0.0302034	-0.134602	0.0240044	-0.00333485	0.169411	0.0765551	0.85486	0.357169	0.868862	0.924147	0.316446	0.792652	0.961718	0.90647	0.944503	0.990617
CD38+HLA-DR+	CD161	0.00149971	-0.0073574	0.00654398	0.0290316	-0.00730149	-0.00205575	0.832978	0.830554	0.886976	0.46088	0.852891	0.833294	0.903073	0.988927	0.966479	0.906964	0.93818	0.990617
CD38+HLA-DR+	HLA_DR	0.0371157	-0.102142	-0.00914908	-0.015627	0.00959873	0.00214249	0.00946988	0.384409	0.916804	0.881484	0.923085	0.908244	0.0317803	0.988927	0.981228	0.987191	0.956915	0.990617
CD38+HLA-DR+	CD25	0.000183716	-0.0145751	-0.000421539	-0.0097305	-0.00484176	-0.000279874	0.895905	0.0357127	0.962879	0.208703	0.540413	0.884153	0.926833	0.792652	0.992969	0.849673	0.79852	0.990617
CD38+HLA-DR+	CD38	-0.0387773	0.128209	-0.000368194	0.0638883	-0.0801838	0.00480206	0.00676846	0.0597665	0.996796	0.411298	0.304898	0.805011	0.0237761	0.792652	0.999146	0.906964	0.604042	0.990617
CD27+PD-1+	CCR6	0.00772776	-0.00545996	0.0500264	0.0376216	0.0401617	-0.00874426	0.00158965	0.832674	0.000888061	0.0550299	0.0271792	0.00588378	0.00715344	0.988927	0.075882	0.616492	0.380583	0.525785
CD27+PD-1+	CXCR3	-0.0208993	-0.0994023	-0.25858	-0.0498798	-0.0152848	0.0443046	0.0958911	0.097812	0.00165138	0.467301	0.824384	0.0106219	0.20786	0.842033	0.075882	0.906964	0.917012	0.525785
CD27+PD-1+	CD28	-0.0114876	0.0676708	-0.122557	0.0212066	-0.0540646	0.0129968	0.0688933	0.215645	0.00191621	0.6538	0.227303	0.116291	0.164348	0.988927	0.075882	0.9807	0.549106	0.677223
CD27+PD-1+	CD38	-0.152763	0.0846966	-0.403485	0.00931636	-0.0466387	0.0642848	7.83417e-09	0.534406	0.0127946	0.950451	0.753344	0.0603084	1.29264e-07	0.988927	0.230303	0.987191	0.882772	0.677223
CD27+PD-1+	HLA_DR	-0.000122895	-0.0595466	-0.144121	0.032668	-0.0111887	0.0358491	0.98984	0.386389	0.0178828	0.627387	0.862176	0.00568501	0.98984	0.988927	0.252121	0.978131	0.943154	0.525785
CD27+PD-1+	CD45RA	0.0692293	-0.0428428	0.157315	0.106918	0.112071	-0.0174817	2.87936e-09	0.601089	0.0226847	0.168609	0.135349	0.229555	5.70113e-08	0.988927	0.254245	0.788948	0.449715	0.834249
CD27+PD-1+	CD27	-0.050204	0.00485637	-0.253221	0.062946	0.149356	0.0260496	0.0113009	0.97207	0.0401684	0.642751	0.255297	0.317011	0.0366818	0.992091	0.294568	0.97896	0.576918	0.896688
CD27+PD-1+	CD15s	-0.00672254	-0.0678238	-0.0490109	-0.0434135	-0.0261517	0.00376911	0.110276	0.0549821	0.0610336	0.162692	0.371452	0.494757	0.227444	0.792652	0.335042	0.788948	0.668614	0.949981
CD27+PD-1+	ICOS	-0.00561319	-0.012001	-0.0320866	-0.00695333	-0.0201195	0.00424653	0.0649949	0.483379	0.0969918	0.707959	0.272629	0.299108	0.158876	0.988927	0.376556	0.987191	0.576918	0.896688
CD27+PD-1+	LAG_3	-0.00236424	0.00488105	-0.00949287	0.01005	0.0130191	0.00239762	0.03675	0.433573	0.186581	0.139292	0.055906	0.11627	0.0996781	0.988927	0.535407	0.756856	0.423335	0.677223
CD27+PD-1+	CXCR5	-0.00339053	-0.00224918	-0.00928411	-0.00268498	0.00448347	0.00245374	0.0059587	0.780905	0.22538	0.743543	0.571709	0.131641	0.0218486	0.988927	0.586386	0.987191	0.798873	0.704459
CD27+PD-1+	CCR7	-0.00916229	0.024552	-0.0239461	0.00245094	-0.0202872	-0.000997027	0.00338241	0.17154	0.22254	0.897934	0.281713	0.810343	0.0131317	0.988927	0.586386	0.987191	0.581033	0.990617
CD27+PD-1+	CTLA_4	0.00660042	-0.00581129	0.00908629	0.010953	0.0158609	3.99592e-05	0.000225945	0.585813	0.411733	0.324452	0.151154	0.986407	0.0012427	0.988927	0.82273	0.90647	0.459065	0.996472
CD27+PD-1+	CD39	-0.000161099	0.00104484	-0.00898481	-0.0356043	-0.0220726	-0.00232553	0.939141	0.946636	0.494425	0.0195524	0.125029	0.404869	0.944787	0.992091	0.836167	0.468809	0.449715	0.906146
CD27+PD-1+	CD45RO	0.00146813	-0.0456711	-0.0185439	0.00833256	0.0180034	-0.00296481	0.735266	0.102939	0.497794	0.769662	0.515289	0.609348	0.841627	0.849248	0.836167	0.987191	0.789294	0.990617
CD27+PD-1+	CD25	-0.000829719	-0.0114799	0.00460563	-0.00540357	0.00155955	-0.00140269	0.439564	0.0309643	0.505632	0.360307	0.796709	0.339419	0.62167	0.792652	0.836167	0.90647	0.897011	0.903018
CD27+PD-1+	TIGIT	0.06142	-0.0448222	-0.0619688	-0.0704568	0.136971	0.00319873	9.19868e-05	0.574634	0.529079	0.43039	0.125535	0.8782	0.000607113	0.988927	0.838061	0.906964	0.449715	0.990617
CD27+PD-1+	CCR4	0.00227107	-0.0121015	-0.00603805	-0.00276451	0.00918913	-0.00166345	0.231796	0.360969	0.610554	0.829696	0.464545	0.508575	0.402593	0.988927	0.876949	0.987191	0.747805	0.949981
CD27+PD-1+	CD127	0.0220597	0.0371869	-0.0196019	-0.00316589	0.0602325	-0.00788478	0.000835089	0.245191	0.639549	0.929318	0.101207	0.374778	0.00413369	0.988927	0.876949	0.987191	0.426359	0.906146
CD27+PD-1+	CD161	-0.0116254	-0.0745357	0.0270133	0.18505	-0.05017	-0.0148222	0.310895	0.186255	0.714695	0.00373337	0.437017	0.344802	0.488549	0.988927	0.906113	0.313117	0.7333	0.903018
CD27+PD-1+	CD57	0.0269262	0.0364436	0.00541666	0.0278119	0.0212075	-0.00192295	3.3398e-05	0.439809	0.890271	0.531252	0.620893	0.817476	0.000254339	0.988927	0.966479	0.936721	0.798873	0.990617
CD27+PD-1+	PD_1	0.00231013	-0.0508598	-0.00780019	0.0505607	0.0819192	-0.0168951	0.79253	0.489361	0.885887	0.439753	0.187429	0.144559	0.871783	0.988927	0.966479	0.906964	0.509647	0.707064
CD57+TIGIT+	CXCR3	-0.0215558	-0.239311	-0.264202	-0.0916894	0.0958756	0.0482513	0.230015	0.00579308	0.023876	0.351613	0.332274	0.051307	0.402593	0.792652	0.254245	0.90647	0.634891	0.677223
CD57+TIGIT+	ICOS	-0.00756558	-0.0399126	-0.0747621	0.00744684	-0.025528	0.0110761	0.230772	0.356195	0.0595906	0.862605	0.538036	0.186989	0.402593	0.988927	0.335042	0.987191	0.79852	0.804864
CD57+TIGIT+	CD27	-0.0307741	0.00479914	-0.181943	-0.085963	0.0492795	0.0414066	0.0537054	0.965608	0.0678511	0.433295	0.640784	0.0503982	0.134603	0.992091	0.335863	0.906964	0.808122	0.677223
CD57+TIGIT+	CD39	0.0160577	0.0509107	-0.106634	-0.0514233	0.035106	-0.00822804	0.1083	0.483163	0.0874406	0.464846	0.601154	0.532491	0.225719	0.988927	0.372765	0.906964	0.798873	0.976234
CD57+TIGIT+	TIGIT	0.0405042	0.0455826	-0.139683	-0.0841127	-0.0896304	0.0168057	0.0019868	0.545427	0.0892962	0.292719	0.260371	0.333464	0.00855186	0.988927	0.372765	0.90647	0.576918	0.903018
CD57+TIGIT+	CD25	-0.00227015	-0.0118827	-0.0129296	-0.00236905	0.00758948	0.00216255	0.0700935	0.0880724	0.105657	0.746709	0.308122	0.201171	0.165156	0.792652	0.394718	0.987191	0.604042	0.819641
CD57+TIGIT+	CCR7	-0.00119877	0.0138017	-0.0752031	0.00543913	-0.0458651	-0.0029232	0.879096	0.770174	0.132687	0.913682	0.350891	0.782154	0.922074	0.988927	0.452053	0.987191	0.647729	0.990617
CD57+TIGIT+	CD28	0.0313553	0.0420753	-0.161639	-0.0858781	-0.145965	0.0050704	0.0976313	0.678854	0.180688	0.437204	0.193157	0.842581	0.20786	0.988927	0.526122	0.906964	0.509647	0.990617
CD57+TIGIT+	PD_1	0.00959674	-0.00514247	-0.103607	0.140643	0.052459	-0.00354442	0.521418	0.967975	0.26364	0.212769	0.621678	0.856698	0.670394	0.992091	0.636279	0.849673	0.798873	0.990617
CD57+TIGIT+	HLA_DR	0.0461354	-0.0763828	-0.0998267	-0.0897348	-0.199817	0.0181901	0.00222383	0.511722	0.279874	0.408144	0.0532584	0.353289	0.00936847	0.988927	0.636955	0.906964	0.423335	0.903018
CD57+TIGIT+	CTLA_4	0.000750833	0.00901951	0.0088357	-0.0233331	-0.0115077	-0.00139529	0.687322	0.313891	0.464686	0.0236772	0.264665	0.586089	0.805265	0.988927	0.826431	0.468809	0.576918	0.990617
CD57+TIGIT+	CD45RA	0.00543629	0.0259528	-0.0439489	-0.0666687	-0.101716	-0.000314436	0.656468	0.810741	0.56033	0.472302	0.247014	0.984329	0.787761	0.988927	0.86676	0.906964	0.568706	0.996472
CD57+TIGIT+	CCR6	0.0115817	-0.00247791	0.0212354	-0.0366476	0.000235022	-0.0134047	0.102352	0.959931	0.630426	0.448355	0.996002	0.153676	0.215592	0.992091	0.876949	0.906964	0.998495	0.707064
CD57+TIGIT+	CD57	0.0140232	0.0253963	-0.0289955	-0.0493173	-0.0443209	-0.0104556	0.137512	0.665054	0.624972	0.42176	0.457711	0.406527	0.269578	0.988927	0.876949	0.906964	0.746788	0.906146
CD57+TIGIT+	CXCR5	-0.000634901	-0.00138531	-0.0120719	-0.0368254	-0.0124908	-0.00081585	0.880175	0.945183	0.658127	0.112358	0.590604	0.887856	0.922074	0.992091	0.876949	0.756856	0.798873	0.990617
CD57+TIGIT+	CD38	-0.0306935	0.0419043	-0.0349906	-0.015669	-0.106769	0.00332079	0.0138671	0.549076	0.65609	0.836341	0.15534	0.842063	0.0435824	0.988927	0.876949	0.987191	0.459065	0.990617
CD57+TIGIT+	CD127	0.0043231	-0.0276886	-0.0193194	0.00351273	0.0728369	0.00118517	0.453735	0.434887	0.595686	0.923173	0.0472664	0.877986	0.623886	0.988927	0.876949	0.987191	0.423335	0.990617
CD57+TIGIT+	CCR4	0.038933	-0.0261899	-0.0105291	0.0411765	0.0429625	-0.0116886	1.4253e-09	0.502598	0.782129	0.306446	0.270698	0.149438	4.03158e-08	0.988927	0.929393	0.90647	0.576918	0.707064
CD57+TIGIT+	CD15s	-0.00692428	-0.125228	-0.0131406	-0.0845624	0.0740425	-0.00239632	0.471234	0.0458795	0.827964	0.181505	0.227408	0.851845	0.635195	0.792652	0.947612	0.798622	0.549106	0.990617
CD57+TIGIT+	CD45RO	0.0566497	0.0113632	0.0106522	0.0533206	0.0469611	-0.0289916	4.30438e-05	0.921041	0.898142	0.600577	0.623234	0.102381	0.000304381	0.992091	0.966479	0.958986	0.798873	0.677223
CD57+TIGIT+	LAG_3	-0.00214402	0.0106887	-0.00224919	0.0188796	0.0372025	0.000853762	0.36653	0.42014	0.8816	0.193544	0.010489	0.78989	0.553992	0.988927	0.966479	0.833082	0.292894	0.990617
CD57+TIGIT+	CD161	-0.0127586	-0.0497212	-0.00409565	0.0716942	0.0199131	-0.00159837	0.1677	0.260604	0.945317	0.157683	0.695213	0.899586	0.316235	0.988927	0.990332	0.788948	0.854983	0.990617
CD45RA+CD38+	CCR6	0.000786008	-0.02475	0.0397105	0.0380489	0.0512504	-0.0084677	0.789503	0.497615	0.0286626	0.126032	0.0247016	0.0280031	0.871783	0.988927	0.254245	0.756856	0.380583	0.677223
CD45RA+CD38+	CD38	-0.0808956	0.0351414	-0.142251	-0.0244183	-0.080469	0.0123649	1.03257e-12	0.653041	0.0295336	0.743443	0.258313	0.36937	2.04448e-10	0.988927	0.254245	0.987191	0.576918	0.906146
CD45RA+CD38+	CCR7	0.00255101	-0.0352494	-0.0597245	0.0241638	0.0306955	0.0132821	0.620689	0.419392	0.0626088	0.528407	0.400271	0.0511874	0.753966	0.988927	0.335042	0.936721	0.695328	0.677223
CD45RA+CD38+	CD127	-0.0217897	-0.101273	-0.0820778	0.116145	0.124624	0.0118446	0.00316884	0.283457	0.0661689	0.0608585	0.0278854	0.210288	0.0128047	0.988927	0.335863	0.616492	0.380583	0.832739
CD45RA+CD38+	CXCR3	-0.0423839	-0.150344	-0.16462	0.132265	0.176091	0.0362889	0.00637307	0.152928	0.0886498	0.206304	0.0816385	0.0770796	0.0229431	0.988927	0.372765	0.849673	0.423966	0.677223
CD45RA+CD38+	TIGIT	5.66935e-05	-0.00272344	-0.00533643	0.00146281	0.00625747	0.00125147	0.916648	0.441029	0.118479	0.681933	0.0758332	0.0847124	0.937286	0.988927	0.434424	0.987191	0.423335	0.677223
CD45RA+CD38+	CXCR5	-0.00555099	-0.0104998	-0.0127871	0.0151779	0.018434	0.00233644	8.48704e-05	0.360237	0.134703	0.141433	0.0582707	0.197377	0.00057946	0.988927	0.452053	0.756856	0.423335	0.819641
CD45RA+CD38+	CD57	-0.00208001	0.00323742	-0.0262033	0.0231477	0.0229409	0.00439348	0.476041	0.915955	0.144641	0.323867	0.293025	0.248589	0.635195	0.992091	0.454586	0.90647	0.598134	0.834249
CD45RA+CD38+	CD28	0.0185371	0.111219	-0.0636875	0.133622	0.106878	0.00507395	0.0254933	0.255513	0.207026	0.0516645	0.0897998	0.635033	0.0742304	0.988927	0.569321	0.616492	0.423966	0.990617
CD45RA+CD38+	CD27	-0.0166126	-0.109279	-0.0412174	-0.0906003	-0.0183965	0.0133572	0.0233521	0.217362	0.353772	0.139497	0.740993	0.157874	0.0690108	0.988927	0.729654	0.756856	0.882772	0.707064
CD45RA+CD38+	CD15s	-0.000938349	-0.00273326	-0.00212778	7.01144e-05	0.00175489	-7.12712e-05	0.0299646	0.538963	0.419475	0.983681	0.582271	0.898517	0.0847569	0.988927	0.82273	0.987191	0.798873	0.990617
CD45RA+CD38+	ICOS	-0.00733773	0.00539135	-0.00431038	0.00306448	-0.00555783	0.00063118	6.07544e-06	0.676876	0.65685	0.791327	0.613697	0.759166	5.23016e-05	0.988927	0.876949	0.987191	0.798873	0.990617
CD45RA+CD38+	CD161	-0.00013277	0.000509171	-0.00263794	0.00345048	-0.00184775	-0.000299256	0.875853	0.933525	0.619012	0.558821	0.745999	0.790297	0.922074	0.992091	0.876949	0.93822	0.882772	0.990617
CD45RA+CD38+	HLA_DR	-0.00252513	0.000651198	-0.0037653	-0.00100243	-0.0159554	-0.000732514	0.0396109	0.966994	0.612748	0.922733	0.0920735	0.642815	0.104573	0.992091	0.876949	0.987191	0.423966	0.990617
CD45RA+CD38+	PD_1	-0.00360091	0.00276707	0.00267067	0.00351502	0.0098387	-0.000134438	3.33633e-05	0.652122	0.611635	0.554792	0.0855588	0.904098	0.000254339	0.988927	0.876949	0.93822	0.423966	0.990617
CD45RA+CD38+	CD25	-0.000723622	-0.00740876	0.0013257	-0.00390418	0.00511291	-4.58991e-06	0.376702	0.0683683	0.801311	0.386052	0.270278	0.996721	0.565054	0.792652	0.931245	0.906964	0.576918	0.998211
CD45RA+CD38+	LAG_3	-0.00109312	-0.00110693	-0.000797625	0.00460256	0.00505222	0.000234684	0.0407873	0.784822	0.808961	0.228071	0.166837	0.737507	0.106262	0.988927	0.931245	0.857289	0.473911	0.990617
CD45RA+CD38+	CD39	-0.000825651	-0.00113565	-0.000737845	-0.00323914	-0.00389727	-0.000733907	0.306278	0.894557	0.881312	0.618809	0.518223	0.484611	0.485145	0.992091	0.966479	0.975774	0.789294	0.949981
CD45RA+CD38+	CTLA_4	0.00261662	0.00873374	-0.00153556	0.00194489	-0.0113745	-0.00153794	0.172503	0.649744	0.896015	0.898098	0.421527	0.537765	0.317029	0.988927	0.966479	0.987191	0.719502	0.976858
CD45RA+CD38+	CCR4	-0.00162818	-0.04793	0.00243874	0.011106	0.0435488	-0.00250366	0.482901	0.0161635	0.865314	0.511206	0.00792416	0.412481	0.637429	0.792652	0.966479	0.933112	0.292894	0.906146
CD45RA+CD38+	CD45RA	0.0156326	0.0368656	-0.00336607	0.00227346	-0.0557581	-0.00173694	0.0860468	0.724301	0.951595	0.975775	0.418518	0.882716	0.195831	0.988927	0.991662	0.987191	0.719502	0.990617
CD45RA+CD38+	CD45RO	0.00339821	-0.01568	0.000199799	0.0068023	0.0146042	-0.00145299	0.00525726	0.130702	0.978552	0.452786	0.087794	0.357749	0.0196403	0.988927	0.998482	0.906964	0.423966	0.903018
CD28+CCR4+	CD57	0.000722199	0.0333526	-0.105904	0.0186993	0.023895	0.0162671	0.918351	0.411129	0.0191001	0.668216	0.577499	0.0882419	0.937286	0.988927	0.252121	0.982538	0.798873	0.677223
CD28+CCR4+	CD39	-0.015574	0.0291874	-0.153105	-0.0502179	0.141394	0.0121868	0.164208	0.742385	0.0283596	0.540667	0.0700791	0.407415	0.312626	0.988927	0.254245	0.93822	0.423335	0.906146
CD28+CCR4+	CCR4	-0.0118687	0.0121257	-0.145949	0.00146974	-0.0433961	0.0132334	0.264721	0.88115	0.0283913	0.984637	0.551704	0.345652	0.447989	0.992091	0.254245	0.987191	0.798873	0.903018
CD28+CCR4+	CD27	-0.0740546	-0.0492472	-0.175694	-0.143685	-0.190708	0.0349717	6.61698e-08	0.585137	0.0328791	0.112249	0.028832	0.0451448	9.3583e-07	0.988927	0.271252	0.756856	0.380583	0.677223
CD28+CCR4+	ICOS	-0.0309222	-0.091724	-0.118617	-0.0376607	-0.0786464	0.00821485	0.00115695	0.175666	0.0437171	0.564237	0.20993	0.507585	0.0054542	0.988927	0.309142	0.93822	0.5329	0.949981
CD28+CCR4+	CD28	0.0104221	0.018551	-0.0905795	0.0404783	0.039175	0.0124282	0.244567	0.823892	0.101577	0.557692	0.546576	0.288535	0.421081	0.988927	0.386773	0.93822	0.798873	0.896688
CD28+CCR4+	CD25	0.0056659	-0.0957925	-0.0747522	-0.0943455	-0.128375	0.0120695	0.469299	0.0668383	0.130046	0.0684991	0.0122325	0.248417	0.635195	0.792652	0.451739	0.616492	0.292894	0.834249
CD28+CCR4+	CD127	0.0394387	-0.142946	-0.135191	0.0358569	0.154395	0.0347025	0.00684464	0.313655	0.128475	0.753486	0.146238	0.0665769	0.0237761	0.988927	0.451739	0.987191	0.459065	0.677223
CD28+CCR4+	TIGIT	0.0109763	-0.0555582	0.0604629	-0.0699834	-0.0597589	-0.00412729	0.122515	0.230534	0.175546	0.139837	0.191685	0.662078	0.24753	0.988927	0.525022	0.756856	0.509647	0.990617
CD28+CCR4+	CCR7	-0.00481727	0.014172	0.113824	-0.045818	0.0417609	-0.0295532	0.742201	0.839679	0.231	0.568618	0.604921	0.143062	0.841627	0.988927	0.586386	0.93822	0.798873	0.707064
CD28+CCR4+	CCR6	-0.00334291	0.0235738	0.0453968	-0.0081792	0.0208603	0.00137572	0.649652	0.620126	0.326948	0.865106	0.659886	0.888458	0.784336	0.988927	0.688678	0.987191	0.821744	0.990617
CD28+CCR4+	CD45RO	0.0500286	-0.0938879	0.0733165	-0.00648533	0.0796246	-0.0322216	0.00098658	0.397192	0.430414	0.951257	0.431814	0.103779	0.00476446	0.988927	0.824489	0.987191	0.730762	0.677223
CD28+CCR4+	HLA_DR	-0.00881079	0.0260552	-0.0533292	-0.109313	-0.112696	0.000925471	0.42784	0.74781	0.441393	0.162441	0.134493	0.949746	0.609441	0.988927	0.824489	0.788948	0.449715	0.990617
CD28+CCR4+	CD161	-0.00431428	0.109153	0.0542975	-0.0398455	-0.0579509	-0.00667609	0.743785	0.181574	0.515328	0.6374	0.482841	0.706034	0.841627	0.988927	0.836167	0.978335	0.764821	0.990617
CD28+CCR4+	CTLA_4	-0.000447897	-0.00582825	0.0101805	-0.0136789	-0.0036944	-0.00277556	0.863777	0.64083	0.547249	0.340182	0.797343	0.439343	0.922074	0.988927	0.853191	0.90647	0.897011	0.906146
CD28+CCR4+	CD45RA	-0.0107644	0.00346257	-0.0348271	-0.0486021	-0.0118662	-0.0130951	0.42505	0.977059	0.675558	0.636	0.902546	0.45874	0.609441	0.992091	0.876949	0.978335	0.946554	0.925049
CD28+CCR4+	CXCR5	-0.00602317	0.00165993	-0.0129894	-0.0124163	-0.0371241	0.0021227	0.0969356	0.9235	0.578994	0.531335	0.0636537	0.66899	0.20786	0.992091	0.876949	0.936721	0.423335	0.990617
CD28+CCR4+	CD15s	-0.000812367	0.0499126	0.0203747	0.00409791	0.0215492	-0.000843266	0.935974	0.394784	0.750927	0.947998	0.727057	0.950619	0.944787	0.988927	0.919634	0.987191	0.882772	0.990617
CD28+CCR4+	CXCR3	-0.00620891	0.0521368	0.0164558	-0.0607152	0.0184558	0.00241563	0.452122	0.439602	0.747547	0.322346	0.749295	0.823825	0.623886	0.988927	0.919634	0.90647	0.882772	0.990617
CD28+CCR4+	CD38	-0.0169112	-0.0334366	-0.012691	0.0213392	0.0452702	0.00101637	0.0259791	0.497123	0.788576	0.669912	0.353307	0.919373	0.0745488	0.988927	0.929393	0.982538	0.647729	0.990617
CD28+CCR4+	LAG_3	-0.000345993	0.00861619	-0.00287454	0.00232533	0.0125558	-0.000195256	0.832703	0.272361	0.786396	0.795817	0.165427	0.930842	0.903073	0.988927	0.929393	0.987191	0.473911	0.990617
CD28+CCR4+	PD_1	-0.0108571	-0.0832936	-0.0114861	-0.00293373	0.0512455	0.00420058	0.133774	0.0407449	0.802992	0.946005	0.233657	0.667233	0.264872	0.792652	0.931245	0.987191	0.550763	0.990617
CD57+	ICOS	-0.00188656	-0.00532258	-0.0445986	0.0152951	-0.00345863	0.00357393	0.409645	0.695491	0.00244548	0.290197	0.807112	0.245424	0.599371	0.988927	0.0807008	0.90647	0.902871	0.834249
CD57+	CXCR3	0.00301719	-0.1224	-0.142367	0.0317507	0.063527	0.0295677	0.746435	0.0701294	0.0156617	0.620947	0.307426	0.0179611	0.841627	0.792652	0.252121	0.975774	0.604042	0.592717
CD57+	CXCR5	-0.00232679	0.00222784	-0.0157405	0.00493915	0.012918	0.00309571	0.058478	0.816641	0.0395612	0.580693	0.128605	0.0562092	0.144733	0.988927	0.294568	0.942437	0.449715	0.677223
CD57+	CD39	0.000806464	-0.00883751	-0.0148065	-0.0164134	-0.0108975	0.000158974	0.509415	0.363209	0.0523933	0.0662888	0.199682	0.921285	0.66358	0.988927	0.332687	0.616492	0.513468	0.990617
CD57+	PD_1	0.00703894	-0.0507806	-0.153098	0.206598	0.138468	-0.0156678	0.589599	0.654895	0.0590228	0.039486	0.138549	0.360295	0.723422	0.988927	0.335042	0.616492	0.449715	0.903018
CD57+	LAG_3	-0.0022496	0.00293798	-0.0129034	0.0168944	0.013128	0.00213183	0.0433876	0.586958	0.0723242	0.00604702	0.0356226	0.160696	0.111568	0.988927	0.340957	0.313117	0.383246	0.707064
CD57+	CD45RA	0.0144374	-0.000805449	0.200994	-0.23783	-0.0975907	-0.0163961	0.452964	0.995634	0.0940882	0.0894681	0.460142	0.518095	0.623886	0.995634	0.372765	0.756856	0.746788	0.958718
CD57+	CD28	0.00556615	-0.00768457	-0.0470314	-0.000532271	0.031991	0.00475958	0.21118	0.803536	0.091847	0.986037	0.278775	0.419598	0.376699	0.988927	0.372765	0.987191	0.581026	0.906146
CD57+	TIGIT	0.0645776	-0.0557374	-0.103227	-0.0703902	0.0453094	0.0073916	1.58449e-08	0.455783	0.129315	0.344769	0.526333	0.607444	2.4133e-07	0.988927	0.451739	0.90647	0.789499	0.990617
CD57+	CD45RO	0.0468671	-0.0822866	-0.132741	0.235514	0.207759	-0.00842382	0.00190242	0.416437	0.155149	0.0222087	0.0350533	0.669719	0.00837067	0.988927	0.479993	0.468809	0.383246	0.990617
CD57+	CD15s	-0.000567416	-0.0239285	-0.0137753	-0.0134368	0.00121167	0.0014789	0.720553	0.0170395	0.171409	0.177438	0.901911	0.487708	0.837246	0.792652	0.522139	0.798473	0.946554	0.949981
CD57+	CTLA_4	0.00449956	0.00381989	0.0162656	-0.00877388	0.0080046	-0.00127251	0.0339725	0.808913	0.215825	0.561112	0.577414	0.647432	0.0934243	0.988927	0.585389	0.93822	0.798873	0.990617
CD57+	CCR4	0.00242436	0.00193838	-0.0173976	0.0430511	0.0534203	0.00059939	0.303789	0.915334	0.23529	0.012227	0.00127915	0.846822	0.485082	0.992091	0.589713	0.403491	0.126636	0.990617
CD57+	CCR6	0.0224258	0.070289	-0.0608836	0.0118896	-0.00870348	0.00324355	0.0144221	0.587788	0.27166	0.879838	0.902682	0.782292	0.0446184	0.988927	0.636955	0.987191	0.946554	0.990617
CD57+	HLA_DR	0.000881596	-0.0208215	-0.0398051	0.00160969	-0.0285377	0.00535699	0.884818	0.674015	0.292061	0.971554	0.503191	0.503599	0.922074	0.988927	0.649754	0.987191	0.778373	0.949981
CD57+	CD57	0.0355477	-0.0305458	-0.0866214	-0.120805	-0.157091	0.00520124	0.0106584	0.826431	0.306424	0.275307	0.125079	0.77199	0.0351729	0.988927	0.666724	0.90647	0.449715	0.990617
CD57+	CCR7	-0.0085801	0.00109935	-0.0147088	0.0279901	0.0314884	0.00146519	0.000411964	0.958513	0.317003	0.127443	0.0668212	0.638194	0.00214655	0.992091	0.682245	0.756856	0.423335	0.990617
CD57+	CD27	-0.0230672	-0.127415	-0.104028	0.177961	0.326928	0.00665121	0.273821	0.401214	0.428561	0.229476	0.0220241	0.8113	0.451804	0.988927	0.824489	0.857289	0.380583	0.990617
CD57+	CD38	-0.110675	0.039185	-0.0970629	-0.0334222	-0.0132945	0.00793793	8.82965e-08	0.763456	0.433743	0.800603	0.917388	0.762671	1.09267e-06	0.988927	0.824489	0.987191	0.956015	0.990617
CD57+	CD161	-0.0187613	-0.0447403	-0.0565957	0.238675	0.0605828	-0.0186071	0.172925	0.569491	0.516405	0.0063214	0.469034	0.315115	0.317029	0.988927	0.836167	0.313117	0.748942	0.896688
CD57+	CD25	0.00197798	-0.000416256	-0.00462285	0.0113451	0.0155286	-0.000112808	0.253993	0.970601	0.670601	0.321991	0.167544	0.960971	0.43354	0.992091	0.876949	0.90647	0.473911	0.991002
CD57+	CD127	0.0135613	-0.0453462	0.00332899	-0.00241472	0.097143	-0.00100491	0.0183936	0.251461	0.925651	0.949826	0.0110056	0.894376	0.0560298	0.988927	0.98537	0.987191	0.292894	0.990617
CXCR3+	CD57	0.0126017	0.01394	-0.112187	-0.0418739	0.016527	0.0135969	0.0214342	0.776585	0.00102307	0.316081	0.673011	0.0573951	0.0643027	0.988927	0.075882	0.90647	0.832851	0.677223
CXCR3+	CCR6	0.00105391	-0.0249963	0.0524766	0.0441135	0.0399792	-0.00862411	0.723076	0.37668	0.00475258	0.0579503	0.0665682	0.0278961	0.837246	0.988927	0.13443	0.616492	0.423335	0.677223
CXCR3+	CXCR3	-0.0255708	-0.220794	-0.419829	0.00288586	0.109756	0.0687104	0.327333	0.149408	0.012096	0.985786	0.490967	0.051832	0.506431	0.988927	0.230303	0.987191	0.77152	0.677223
CXCR3+	CD39	-0.0025084	0.0168134	-0.0298584	0.00397908	0.0248123	0.000168138	0.271031	0.286199	0.037329	0.798782	0.10038	0.955595	0.45096	0.988927	0.294568	0.987191	0.426359	0.990617
CXCR3+	ICOS	-0.0121766	0.0111082	-0.0392681	0.00161432	-0.00774981	0.00465228	0.000205681	0.58394	0.0534337	0.938829	0.70462	0.278659	0.00119654	0.988927	0.332687	0.987191	0.861202	0.896688
CXCR3+	CXCR5	-0.00651992	-0.00466425	-0.0266821	0.0176888	0.0125854	0.00486583	0.00335216	0.749722	0.0537676	0.234478	0.379264	0.0968243	0.0131317	0.988927	0.332687	0.85885	0.676525	0.677223
CXCR3+	CTLA_4	0.000868647	-0.00264278	-0.0125623	-0.00242982	-0.00240178	-0.000247101	0.427104	0.730333	0.0673517	0.744513	0.741336	0.864549	0.609441	0.988927	0.335863	0.987191	0.882772	0.990617
CXCR3+	CD38	-0.0867345	0.0888272	-0.144382	-0.00576924	-0.0464527	0.0143887	2.28438e-09	0.330983	0.0941326	0.950076	0.60192	0.429974	5.30641e-08	0.988927	0.372765	0.987191	0.798873	0.906146
CXCR3+	CD45RA	0.003752	-0.0326296	-0.1195	-0.0206891	-0.0518742	0.00197271	0.775871	0.827171	0.140157	0.848411	0.603599	0.908324	0.863047	0.988927	0.454586	0.987191	0.798873	0.990617
CXCR3+	CD27	-0.041901	-0.145297	-0.10119	-0.126788	0.0228163	0.0256341	0.000211509	0.0841446	0.14308	0.109552	0.760984	0.0809691	0.00119654	0.792652	0.454586	0.756856	0.882772	0.677223
CXCR3+	PD_1	-0.00251152	0.015891	0.0497872	-0.0389026	0.0487039	-0.00805506	0.670953	0.715241	0.177659	0.35254	0.225228	0.30344	0.795502	0.988927	0.525022	0.90647	0.549106	0.896688
CXCR3+	CD15s	-0.00864531	-0.000613934	-0.0168356	-0.0101405	0.00670198	0.00452812	0.000165433	0.969291	0.230197	0.513683	0.655113	0.128905	0.00102362	0.992091	0.586386	0.933112	0.820965	0.704459
CXCR3+	CCR4	-0.00512246	-0.0293096	0.0242527	0.0370852	0.0402444	-0.00719241	0.158266	0.345671	0.279466	0.171337	0.118471	0.131507	0.304239	0.988927	0.636955	0.788948	0.449715	0.704459
CXCR3+	CD28	0.0323889	-0.0111306	-0.0707344	0.088267	0.034518	0.00743183	0.00288408	0.891971	0.288967	0.250476	0.63877	0.599019	0.0118968	0.992091	0.649754	0.875447	0.808122	0.990617
CXCR3+	CD25	0.00145263	-0.00705591	-0.00610305	-0.00936414	-0.00488709	-0.00121742	0.174712	0.373252	0.359213	0.215715	0.499633	0.388694	0.317367	0.988927	0.733239	0.849673	0.778373	0.906146
CXCR3+	CCR7	0.028124	-0.0332847	0.0370308	0.172386	0.0851348	-0.00567044	0.000721429	0.667166	0.461097	0.00800779	0.154032	0.594802	0.00366264	0.988927	0.826431	0.317108	0.459065	0.990617
CXCR3+	HLA_DR	0.00229835	0.00940729	-0.0161991	0.0207297	-0.00138667	0.000657534	0.570567	0.728308	0.52366	0.445552	0.958203	0.902835	0.710517	0.988927	0.836167	0.906964	0.977959	0.990617
CXCR3+	CD127	0.06344	-0.0656752	0.0440683	0.146172	0.224461	0.00391007	6.1844e-09	0.486766	0.48799	0.0661892	0.00298737	0.771734	1.11319e-07	0.988927	0.836167	0.616492	0.147875	0.990617
CXCR3+	TIGIT	0.0205029	-0.00832553	-0.0201786	-0.00175732	-0.00462712	0.00474927	0.000104603	0.741181	0.545105	0.950614	0.872949	0.501932	0.000668113	0.988927	0.853191	0.987191	0.944503	0.949981
CXCR3+	CD45RO	0.0248989	-0.0392458	0.0236492	0.0483341	0.0815931	-0.0144178	0.00136313	0.556074	0.616472	0.407476	0.136439	0.151628	0.00627674	0.988927	0.876949	0.906964	0.449715	0.707064
CXCR3+	LAG_3	-0.000761132	-0.000409089	-0.00192282	0.00712916	0.00983263	0.000301008	0.267921	0.919907	0.657749	0.101823	0.0226959	0.743705	0.449562	0.992091	0.876949	0.756856	0.380583	0.990617
CXCR3+	CD161	0.00800743	-0.00535446	-1.0461e-05	0.00394496	-0.00558299	-0.00444676	8.17712e-07	0.61031	0.999146	0.709554	0.584672	0.0334793	8.09535e-06	0.988927	0.999146	0.987191	0.798873	0.677223
