# Supplementary material for: Distinct cellular immune responses in children en route to type 1 diabetes with different first-appearing autoantibodies
Source: Nat Commun. 2024 May 7;15:3810. doi: 10.1038/s41467-024-47918-w (PMC11076468; doi:10.1038/s41467-024-47918-w)
Supplement: Supplementary file 7 — Source Data [file 41467_2024_47918_MOESM7_ESM.xlsx]

## Sheet: fig.2a
	≥2 Aab group					IAA group					GADA group					all samples
	case,x1	case,y1	control,x2	control,y2		case,x1	case,y1	control,x2	control,y2		case,x1	case,y1	control,x2	control,y2		case,x1	case,y1	control,x2	control,y2
	6.92	0.0736121	4.45	0.0448815		1.79	0.0287033	1.24	0.110347		0.72	0.0550764	0.78	0.0275419		1.79	0.0287033	1.24	0.110347
	4.51	0.0518403	7.05	0.0464709		3.52	0.0300964	1.79	0.0808458		1.8	0.0874652	1.83	0.0380295		3.52	0.0300964	1.79	0.0808458
	15.58	0.0824667	15.54	0.050109		6	0.0692411	3.32	0.164559		3.41	0.130312	3.64	0.14285		6	0.0692411	3.32	0.164559
	2.5	0.128338	7.77	0.0841013		1.02	0.0424754	5.77	0.0891044		1.51	0.0713881	3.02	0.0694025		1.02	0.0424754	5.77	0.0891044
	1.5	0.0598871	1.52	0.0462607		1.52	0.0575524	1.05	0.0525445		2.98	0.0484787	4.51	0.0643179		1.52	0.0575524	1.05	0.0525445
	7.5	0.0734533	2.5	0.0644943		2.5	0.0599787	1.54	0.0821826		4.1	0.0632028	10.55	0.0354896		2.5	0.0599787	1.54	0.0821826
	1.46	0.0340889	3.55	0.042717		4.57	0.0490409	2.54	0.0590164		10.51	0.0698011	1.51	0.0612476		4.57	0.0490409	2.54	0.0590164
	0.68	0.0364607	0.82	0.0405261		1.51	0.0731182	4.55	0.0711399		1.55	0.115832	2.99	0.0344731		1.51	0.0731182	4.55	0.0711399
	3.45	0.0670029	1.53	0.0375512		3.02	0.0403251	1.51	0.0412502		2.02	0.175435	4.1	0.0570805		3.02	0.0403251	1.51	0.0412502
	5.73	0.0283037	12.19	0.0587387		9.73	0.0460465	2.99	0.0460279		2.72	0.172941	1.69	0.0205901		9.73	0.0460465	2.99	0.0460279
	1.26	0.0527788	5.8	0.0363508		1.03	0.0560655	4.01	0.0414451		4.08	0.168564	4.76	0.0217515		1.03	0.0560655	4.01	0.0414451
	12.42	0.0317448	1.36	0.0214933		1.34	0.0453108	1.04	0.0299496		1.75	0.0705934	5.24	0.0206981		1.34	0.0453108	1.04	0.0299496
	5.94	0.0720972	1.44	0.0533028		9.49	0.0324141	1.31	0.029708		3.57	0.104998	1.01	0.0312664		9.49	0.0324141	1.31	0.029708
	1.56	0.105528	6.03	0.0484735		3.81	0.0264741	5.96	0.0498195		4.68	0.0866269	1.45	0.0719758		3.81	0.0264741	5.96	0.0498195
	11.35	0.09272	11.62	0.0806557		0.58	0.0129863	9	0.0679234		4.97	0.0644649	2.16	0.0683027		0.58	0.0129863	9	0.0679234
	2.12	0.0771597	2.01	0.0767097		6.77	0.0939703	0.32	0.0407889		1	0.0932406	3.25	0.043313		6.77	0.0939703	0.32	0.0407889
	1.07	0.0400241	3.01	0.0552229		0.84	0.0667012	1.05	0.0384834		1.51	0.0438199	1.6	0.0696692		0.84	0.0667012	1.05	0.0384834
	3.08	0.0444721	1.26	0.046045		7.5	0.133321	1.32	0.0420124		2.25	0.0812177	3.63	0.03026		7.5	0.133321	1.32	0.0420124
	1.28	0.0710723	4.08	0.0631795		1.03	0.0574865	1.56	0.0969857		3.5	0.123469	9.13	0.0426806		1.03	0.0574865	1.56	0.0969857
	4.36	0.0437637	2.09	0.0323419		4.04	0.0371301	0.55	0.0720758		1.5	0.0515787	1.02	0.0481593		4.04	0.0371301	0.55	0.0720758
	4.1	0.079168	1.51	0.0364456		5.55	0.084113	11.17	0.091948		3.53	0.0531782	1.29	0.0534992		5.55	0.084113	11.17	0.091948
	2.05	0.0725692	2.49	0.0387615		6.3	0.128103	6.63	0.119271		9.09	0.0447414	2.05	0.0652098		6.3	0.128103	6.63	0.119271
	1.5	0.140742	1.54	0.0232857		2.09	0.0342307	7.51	0.183708		1.01	0.0263859	6.42	0.134042		2.09	0.0342307	7.51	0.183708
	2.49	0.0777211	3.58	0.0474559		0.55	0.0226427	1.01	0.0837372		1.28	0.0357983	1.33	0.0944706		0.55	0.0226427	1.01	0.0837372
	3.23	0.127465	3.03	0.0540798		3.51	0.0339373	5.45	0.0856353		2.01	0.0200802	1.83	0.075394		3.51	0.0339373	5.45	0.0856353
						NA	NA	4.07	0.0432995		6.4	0.0242228	3.79	0.0433339		0.72	0.0550764	4.07	0.0432995
						NA	NA	5.65	0.0439125		1.25	0.0852734	1.56	0.0683769		1.8	0.0874652	5.65	0.0439125
						NA	NA	0.62	0.0644228		1.83	0.0645472	2	0.0875438		3.41	0.130312	0.62	0.0644228
						NA	NA	3.77	0.0657697		3.69	0.0420618	6.68	0.0645413		1.51	0.0713881	3.77	0.0657697
											2.04	0.0386846	NA	NA		2.98	0.0484787	0.78	0.0275419
											6.29	0.0477067	NA	NA		4.1	0.0632028	1.83	0.0380295
																10.51	0.0698011	3.64	0.14285
																1.55	0.115832	3.02	0.0694025
																2.02	0.175435	4.51	0.0643179
																2.72	0.172941	10.55	0.0354896
																4.08	0.168564	1.51	0.0612476
																1.75	0.0705934	2.99	0.0344731
																3.57	0.104998	4.1	0.0570805
																4.68	0.0866269	1.69	0.0205901
																4.97	0.0644649	4.76	0.0217515
																1	0.0932406	5.24	0.0206981
																1.51	0.0438199	1.01	0.0312664
																2.25	0.0812177	1.45	0.0719758
																3.5	0.123469	2.16	0.0683027
																1.5	0.0515787	3.25	0.043313
																3.53	0.0531782	1.6	0.0696692
																9.09	0.0447414	3.63	0.03026
																1.01	0.0263859	9.13	0.0426806
																1.28	0.0357983	1.02	0.0481593
																2.01	0.0200802	1.29	0.0534992
																6.4	0.0242228	2.05	0.0652098
																1.25	0.0852734	6.42	0.134042
																1.83	0.0645472	1.33	0.0944706
																3.69	0.0420618	1.83	0.075394
																2.04	0.0386846	3.79	0.0433339
																6.29	0.0477067	1.56	0.0683769
																6.92	0.0736121	2	0.0875438
																4.51	0.0518403	6.68	0.0645413
																15.58	0.0824667	4.45	0.0448815
																2.5	0.128338	7.05	0.0464709
																1.5	0.0598871	15.54	0.050109
																7.5	0.0734533	7.77	0.0841013
																1.46	0.0340889	1.52	0.0462607
																0.68	0.0364607	2.5	0.0644943
																3.45	0.0670029	3.55	0.042717
																5.73	0.0283037	0.82	0.0405261
																1.26	0.0527788	1.53	0.0375512
																12.42	0.0317448	12.19	0.0587387
																5.94	0.0720972	5.8	0.0363508
																1.56	0.105528	1.36	0.0214933
																11.35	0.09272	1.44	0.0533028
																2.12	0.0771597	6.03	0.0484735
																1.07	0.0400241	11.62	0.0806557
																3.08	0.0444721	2.01	0.0767097
																1.28	0.0710723	3.01	0.0552229
																4.36	0.0437637	1.26	0.046045
																4.1	0.079168	4.08	0.0631795
																2.05	0.0725692	2.09	0.0323419
																1.5	0.140742	1.51	0.0364456
																2.49	0.0777211	2.49	0.0387615
																3.23	0.127465	1.54	0.0232857
																NA	NA	3.58	0.0474559
																NA	NA	3.03	0.0540798

## Sheet: fig.2b
	≥2 Aab group					IAA group					GADA group					all samples
	case,x1	case,y1	control,x2	control,y2		case,x1	case,y1	control,x2	control,y2		case,x1	case,y1	control,x2	control,y2		case,x1	case,y1	control,x2	control,y2
1	6.92	0.306208	4.45	0.342122		1.79	0.399837	1.24	0.237057		0.72	0.375509	0.78	0.404401		1.79	0.399837	1.24	0.237057
2	4.51	0.340701	7.05	0.372588		3.52	0.423633	1.79	0.38746		1.8	0.356852	1.83	0.496411		3.52	0.423633	1.79	0.38746
3	15.58	0.271481	15.54	0.292856		6	0.364602	3.32	0.341385		3.41	0.265537	3.64	0.337006		6	0.364602	3.32	0.341385
4	2.5	0.301348	7.77	0.317741		1.02	0.47223	5.77	0.324148		1.51	0.441475	3.02	0.28654		1.02	0.47223	5.77	0.324148
5	1.5	0.373507	1.52	0.384392		1.52	0.438271	1.05	0.488284		2.98	0.436848	4.51	0.423639		1.52	0.438271	1.05	0.488284
6	7.5	0.296043	2.5	0.379895		2.5	0.424876	1.54	0.419726		4.1	0.31902	10.55	0.424694		2.5	0.424876	1.54	0.419726
7	1.46	0.489198	3.55	0.499032		4.57	0.435615	2.54	0.41242		10.51	0.359829	1.51	0.438378		4.57	0.435615	2.54	0.41242
8	0.68	0.523336	0.82	0.613949		1.51	0.383069	4.55	0.381425		1.55	0.427773	2.99	0.398809		1.51	0.383069	4.55	0.381425
9	3.45	0.432888	1.53	0.577107		3.02	0.352979	1.51	0.386967		2.02	0.400581	4.1	0.321244		3.02	0.352979	1.51	0.386967
10	5.73	0.357543	12.19	0.341342		9.73	0.363807	2.99	0.468361		2.72	0.367792	1.69	0.506592		9.73	0.363807	2.99	0.468361
11	1.26	0.347902	5.8	0.377847		1.03	0.498629	4.01	0.484754		4.08	0.355014	4.76	0.364355		1.03	0.498629	4.01	0.484754
12	12.42	0.329609	1.36	0.504285		1.34	0.373044	1.04	0.512941		1.75	0.344536	5.24	0.419031		1.34	0.373044	1.04	0.512941
13	5.94	0.249831	1.44	0.518306		9.49	0.401031	1.31	0.385472		3.57	0.339269	1.01	0.579303		9.49	0.401031	1.31	0.385472
14	1.56	0.301036	6.03	0.473203		3.81	0.403758	5.96	0.409992		4.68	0.364581	1.45	0.428111		3.81	0.403758	5.96	0.409992
15	11.35	0.303101	11.62	0.448404		0.58	0.479202	9	0.393595		4.97	0.376466	2.16	0.344889		0.58	0.479202	9	0.393595
16	2.12	0.287417	2.01	0.178655		6.77	0.408008	0.32	0.537547		1	0.404635	3.25	0.378016		6.77	0.408008	0.32	0.537547
17	1.07	0.247955	3.01	0.400053		0.84	0.463301	1.05	0.391698		1.51	0.574169	1.6	0.437082		0.84	0.463301	1.05	0.391698
18	3.08	0.53327	1.26	0.424785		7.5	0.392851	1.32	0.303436		2.25	0.413963	3.63	0.458934		7.5	0.392851	1.32	0.303436
19	1.28	0.475739	4.08	0.378945		1.03	0.434318	1.56	0.216719		3.5	0.378321	9.13	0.438544		1.03	0.434318	1.56	0.216719
20	4.36	0.441861	2.09	0.456833		4.04	0.377168	0.55	0.392075		1.5	0.53979	1.02	0.47753		4.04	0.377168	0.55	0.392075
21	4.1	0.359108	1.51	0.468537		5.55	0.353893	11.17	0.310666		3.53	0.489092	1.29	0.547917		5.55	0.353893	11.17	0.310666
22	2.05	0.333346	2.49	0.43456		6.3	0.328863	6.63	0.277849		9.09	0.294231	2.05	0.483041		6.3	0.328863	6.63	0.277849
23	1.5	0.316131	1.54	0.503367		2.09	0.4656	7.51	0.215639		1.01	0.462036	6.42	0.408587		2.09	0.4656	7.51	0.215639
24	2.49	0.347663	3.58	0.496546		0.55	0.539107	1.01	0.288528		1.28	0.479818	1.33	0.41098		0.55	0.539107	1.01	0.288528
25	3.23	0.31443	3.03	0.439475		3.51	0.347403	5.45	0.270238		2.01	0.500813	1.83	0.412776		3.51	0.347403	5.45	0.270238
						NA	NA	4.07	0.402852		6.4	0.480199	3.79	0.433592		0.72	0.375509	4.07	0.402852
						NA	NA	5.65	0.398585		1.25	0.321897	1.56	0.442433		1.8	0.356852	5.65	0.398585
						NA	NA	0.62	0.364982		1.83	0.314123	2	0.364706		3.41	0.265537	0.62	0.364982
						NA	NA	3.77	0.411265		3.69	0.338498	6.68	0.372406		1.51	0.441475	3.77	0.411265
											2.04	0.448386	NA	NA		2.98	0.436848	0.78	0.404401
											6.29	0.420651	NA	NA		4.1	0.31902	1.83	0.496411
																10.51	0.359829	3.64	0.337006
																1.55	0.427773	3.02	0.28654
																2.02	0.400581	4.51	0.423639
																2.72	0.367792	10.55	0.424694
																4.08	0.355014	1.51	0.438378
																1.75	0.344536	2.99	0.398809
																3.57	0.339269	4.1	0.321244
																4.68	0.364581	1.69	0.506592
																4.97	0.376466	4.76	0.364355
																1	0.404635	5.24	0.419031
																1.51	0.574169	1.01	0.579303
																2.25	0.413963	1.45	0.428111
																3.5	0.378321	2.16	0.344889
																1.5	0.53979	3.25	0.378016
																3.53	0.489092	1.6	0.437082
																9.09	0.294231	3.63	0.458934
																1.01	0.462036	9.13	0.438544
																1.28	0.479818	1.02	0.47753
																2.01	0.500813	1.29	0.547917
																6.4	0.480199	2.05	0.483041
																1.25	0.321897	6.42	0.408587
																1.83	0.314123	1.33	0.41098
																3.69	0.338498	1.83	0.412776
																2.04	0.448386	3.79	0.433592
																6.29	0.420651	1.56	0.442433
																6.92	0.306208	2	0.364706
																4.51	0.340701	6.68	0.372406
																15.58	0.271481	4.45	0.342122
																2.5	0.301348	7.05	0.372588
																1.5	0.373507	15.54	0.292856
																7.5	0.296043	7.77	0.317741
																1.46	0.489198	1.52	0.384392
																0.68	0.523336	2.5	0.379895
																3.45	0.432888	3.55	0.499032
																5.73	0.357543	0.82	0.613949
																1.26	0.347902	1.53	0.577107
																12.42	0.329609	12.19	0.341342
																5.94	0.249831	5.8	0.377847
																1.56	0.301036	1.36	0.504285
																11.35	0.303101	1.44	0.518306
																2.12	0.287417	6.03	0.473203
																1.07	0.247955	11.62	0.448404
																3.08	0.53327	2.01	0.178655
																1.28	0.475739	3.01	0.400053
																4.36	0.441861	1.26	0.424785
																4.1	0.359108	4.08	0.378945
																2.05	0.333346	2.09	0.456833
																1.5	0.316131	1.51	0.468537
																2.49	0.347663	2.49	0.43456
																3.23	0.31443	1.54	0.503367
																NA	NA	3.58	0.496546
																NA	NA	3.03	0.439475

## Sheet: fig.2c
	≥2 Aab group					IAA group					GADA group					all samples
	case,x1	case,y1	control,x2	control,y2		case,x1	case,y1	control,x2	control,y2		case,x1	case,y1	control,x2	control,y2		case,x1	case,y1	control,x2	control,y2
1	6.92	0.133331	4.45	0.185581		1.79	0.151589	1.24	0.135975		0.72	0.208395	0.78	0.160411		1.79	0.151589	1.24	0.135975
2	4.51	0.184592	7.05	0.202839		3.52	0.200836	1.79	0.151288		1.8	0.23903	1.83	0.16356		3.52	0.200836	1.79	0.151288
3	15.58	0.111604	15.54	0.205848		6	0.204621	3.32	0.123349		3.41	0.211307	3.64	0.133691		6	0.204621	3.32	0.123349
4	2.5	0.196099	7.77	0.289934		1.02	0.171691	5.77	0.158538		1.51	0.205624	3.02	0.218563		1.02	0.171691	5.77	0.158538
5	1.5	0.147216	1.52	0.194407		1.52	0.206037	1.05	0.158986		2.98	0.192723	4.51	0.225104		1.52	0.206037	1.05	0.158986
6	7.5	0.131373	2.5	0.2469		2.5	0.233124	1.54	0.18956		4.1	0.189861	10.55	0.25482		2.5	0.233124	1.54	0.18956
7	1.46	0.159554	3.55	0.193281		4.57	0.225086	2.54	0.192062		10.51	0.23457	1.51	0.157413		4.57	0.225086	2.54	0.192062
8	0.68	0.125311	0.82	0.139562		1.51	0.183305	4.55	0.230286		1.55	0.192716	2.99	0.180026		1.51	0.183305	4.55	0.230286
9	3.45	0.178855	1.53	0.187055		3.02	0.261773	1.51	0.103786		2.02	0.161741	4.1	0.190059		3.02	0.261773	1.51	0.103786
10	5.73	0.15395	12.19	0.287475		9.73	0.240061	2.99	0.180832		2.72	0.164346	1.69	0.186137		9.73	0.240061	2.99	0.180832
11	1.26	0.150355	5.8	0.229749		1.03	0.134684	4.01	0.178714		4.08	0.154575	4.76	0.16307		1.03	0.134684	4.01	0.178714
12	12.42	0.137455	1.36	0.231469		1.34	0.252728	1.04	0.128438		1.75	0.188796	5.24	0.184231		1.34	0.252728	1.04	0.128438
13	5.94	0.155086	1.44	0.118459		9.49	0.324836	1.31	0.106921		3.57	0.214346	1.01	0.0858652		9.49	0.324836	1.31	0.106921
14	1.56	0.271598	6.03	0.20214		3.81	0.281968	5.96	0.189719		4.68	0.225353	1.45	0.12238		3.81	0.281968	5.96	0.189719
15	11.35	0.154461	11.62	0.18654		0.58	0.117557	9	0.174216		4.97	0.262909	2.16	0.109359		0.58	0.117557	9	0.174216
16	2.12	0.0834954	2.01	0.125898		6.77	0.189625	0.32	0.153887		1	0.157984	3.25	0.134474		6.77	0.189625	0.32	0.153887
17	1.07	0.0805604	3.01	0.188884		0.84	0.14503	1.05	0.147465		1.51	0.15023	1.6	0.190548		0.84	0.14503	1.05	0.147465
18	3.08	0.119161	1.26	0.169212		7.5	0.154349	1.32	0.234796		2.25	0.233919	3.63	0.243467		7.5	0.154349	1.32	0.234796
19	1.28	0.0978342	4.08	0.213717		1.03	0.136295	1.56	0.191442		3.5	0.22105	9.13	0.211631		1.03	0.136295	1.56	0.191442
20	4.36	0.109504	2.09	0.208547		4.04	0.171449	0.55	0.197404		1.5	0.149034	1.02	0.135561		4.04	0.171449	0.55	0.197404
21	4.1	0.217406	1.51	0.182887		5.55	0.161087	11.17	0.311298		3.53	0.166143	1.29	0.148364		5.55	0.161087	11.17	0.311298
22	2.05	0.225124	2.49	0.121124		6.3	0.15456	6.63	0.288802		9.09	0.107371	2.05	0.147791		6.3	0.15456	6.63	0.288802
23	1.5	0.155609	1.54	0.0960088		2.09	0.123242	7.51	0.132281		1.01	0.177018	6.42	0.181988		2.09	0.123242	7.51	0.132281
24	2.49	0.152048	3.58	0.122534		0.55	0.108579	1.01	0.179525		1.28	0.185924	1.33	0.16742		0.55	0.108579	1.01	0.179525
25	3.23	0.174175	3.03	0.137105		3.51	0.0825143	5.45	0.147925		2.01	0.208266	1.83	0.198916		3.51	0.0825143	5.45	0.147925
						NA	NA	4.07	0.209998		6.4	0.174617	3.79	0.211607		0.72	0.208395	4.07	0.209998
						NA	NA	5.65	0.224517		1.25	0.210055	1.56	0.155509		1.8	0.23903	5.65	0.224517
						NA	NA	0.62	0.196206		1.83	0.182126	2	0.121011		3.41	0.211307	0.62	0.196206
						NA	NA	3.77	0.201737		3.69	0.213255	6.68	0.154129		1.51	0.205624	3.77	0.201737
											2.04	0.166229	NA	NA		2.98	0.192723	0.78	0.160411
											6.29	0.22925	NA	NA		4.1	0.189861	1.83	0.16356
																10.51	0.23457	3.64	0.133691
																1.55	0.192716	3.02	0.218563
																2.02	0.161741	4.51	0.225104
																2.72	0.164346	10.55	0.25482
																4.08	0.154575	1.51	0.157413
																1.75	0.188796	2.99	0.180026
																3.57	0.214346	4.1	0.190059
																4.68	0.225353	1.69	0.186137
																4.97	0.262909	4.76	0.16307
																1	0.157984	5.24	0.184231
																1.51	0.15023	1.01	0.0858652
																2.25	0.233919	1.45	0.12238
																3.5	0.22105	2.16	0.109359
																1.5	0.149034	3.25	0.134474
																3.53	0.166143	1.6	0.190548
																9.09	0.107371	3.63	0.243467
																1.01	0.177018	9.13	0.211631
																1.28	0.185924	1.02	0.135561
																2.01	0.208266	1.29	0.148364
																6.4	0.174617	2.05	0.147791
																1.25	0.210055	6.42	0.181988
																1.83	0.182126	1.33	0.16742
																3.69	0.213255	1.83	0.198916
																2.04	0.166229	3.79	0.211607
																6.29	0.22925	1.56	0.155509
																6.92	0.133331	2	0.121011
																4.51	0.184592	6.68	0.154129
																15.58	0.111604	4.45	0.185581
																2.5	0.196099	7.05	0.202839
																1.5	0.147216	15.54	0.205848
																7.5	0.131373	7.77	0.289934
																1.46	0.159554	1.52	0.194407
																0.68	0.125311	2.5	0.2469
																3.45	0.178855	3.55	0.193281
																5.73	0.15395	0.82	0.139562
																1.26	0.150355	1.53	0.187055
																12.42	0.137455	12.19	0.287475
																5.94	0.155086	5.8	0.229749
																1.56	0.271598	1.36	0.231469
																11.35	0.154461	1.44	0.118459
																2.12	0.0834954	6.03	0.20214
																1.07	0.0805604	11.62	0.18654
																3.08	0.119161	2.01	0.125898
																1.28	0.0978342	3.01	0.188884
																4.36	0.109504	1.26	0.169212
																4.1	0.217406	4.08	0.213717
																2.05	0.225124	2.09	0.208547
																1.5	0.155609	1.51	0.182887
																2.49	0.152048	2.49	0.121124
																3.23	0.174175	1.54	0.0960088
																NA	NA	3.58	0.122534
																NA	NA	3.03	0.137105

## Sheet: fig.2d
	≥2 Aab group					IAA group					GADA group					all samples
	case,x1	case,y1	control,x2	control,y2		case,x1	case,y1	control,x2	control,y2		case,x1	case,y1	control,x2	control,y2		case,x1	case,y1	control,x2	control,y2
1	6.92	0.0935703	4.45	0.0309747		1.79	0.0214627	1.24	0.0464708		0.72	0.0393563	0.78	0.0189146		1.79	0.0214627	1.24	0.0464708
2	4.51	0.0425096	7.05	0.0458536		3.52	0.0379459	1.79	0.0400672		1.8	0.0425442	1.83	0.0299709		3.52	0.0379459	1.79	0.0400672
3	15.58	0.0219151	15.54	0.0394643		6	0.041501	3.32	0.0527767		3.41	0.0390868	3.64	0.0472994		6	0.041501	3.32	0.0527767
4	2.5	0.0551157	7.77	0.0189243		1.02	0.019468	5.77	0.0937573		1.51	0.0551604	3.02	0.123144		1.02	0.019468	5.77	0.0937573
5	1.5	0.0427105	1.52	0.0194261		1.52	0.0495641	1.05	0.0214172		2.98	0.0876008	4.51	0.0668949		1.52	0.0495641	1.05	0.0214172
6	7.5	0.0646896	2.5	0.0292823		2.5	0.039851	1.54	0.0235821		4.1	0.0836733	10.55	0.0419624		2.5	0.039851	1.54	0.0235821
7	1.46	0.0392755	3.55	0.0353883		4.57	0.0575734	2.54	0.0329522		10.51	0.0625757	1.51	0.038416		4.57	0.0575734	2.54	0.0329522
8	0.68	0.0294774	0.82	0.0209713		1.51	0.0570891	4.55	0.0436562		1.55	0.0258262	2.99	0.0459806		1.51	0.0570891	4.55	0.0436562
9	3.45	0.0711771	1.53	0.0281094		3.02	0.0708795	1.51	0.0177123		2.02	0.0293992	4.1	0.0584338		3.02	0.0708795	1.51	0.0177123
10	5.73	0.116119	12.19	0.0684232		9.73	0.0595758	2.99	0.0307598		2.72	0.0390998	1.69	0.0379111		9.73	0.0595758	2.99	0.0307598
11	1.26	0.0662955	5.8	0.0582081		1.03	0.0322012	4.01	0.0252053		4.08	0.0451569	4.76	0.0437121		1.03	0.0322012	4.01	0.0252053
12	12.42	0.117019	1.36	0.0473635		1.34	0.0320954	1.04	0.0231728		1.75	0.0489743	5.24	0.0412382		1.34	0.0320954	1.04	0.0231728
13	5.94	0.0776954	1.44	0.0485321		9.49	0.0283116	1.31	0.0319022		3.57	0.0776066	1.01	0.0203178		9.49	0.0283116	1.31	0.0319022
14	1.56	0.116141	6.03	0.0529309		3.81	0.0562119	5.96	0.0665947		4.68	0.0658736	1.45	0.0397496		3.81	0.0562119	5.96	0.0665947
15	11.35	0.0676619	11.62	0.0437544		0.58	0.0194991	9	0.0703445		4.97	0.0620555	2.16	0.0337973		0.58	0.0194991	9	0.0703445
16	2.12	0.0861651	2.01	0.148443		6.77	0.0243671	0.32	0.0217061		1	0.0184638	3.25	0.0413053		6.77	0.0243671	0.32	0.0217061
17	1.07	0.0416811	3.01	0.0311102		0.84	0.0166897	1.05	0.0231556		1.51	0.0213792	1.6	0.0497384		0.84	0.0166897	1.05	0.0231556
18	3.08	0.0340888	1.26	0.0297819		7.5	0.0786002	1.32	0.0482028		2.25	0.024899	3.63	0.0362193		7.5	0.0786002	1.32	0.0482028
19	1.28	0.0311287	4.08	0.0418135		1.03	0.0296724	1.56	0.086746		3.5	0.039717	9.13	0.0297739		1.03	0.0296724	1.56	0.086746
20	4.36	0.0645943	2.09	0.0528704		4.04	0.0477563	0.55	0.0378243		1.5	0.0327547	1.02	0.0293155		4.04	0.0477563	0.55	0.0378243
21	4.1	0.045484	1.51	0.0547273		5.55	0.0463877	11.17	0.0537673		3.53	0.0552338	1.29	0.0285544		5.55	0.0463877	11.17	0.0537673
22	2.05	0.0572961	2.49	0.0366379		6.3	0.0475556	6.63	0.0861546		9.09	0.039305	2.05	0.0322043		6.3	0.0475556	6.63	0.0861546
23	1.5	0.0807819	1.54	0.0299166		2.09	0.0184708	7.51	0.0343588		1.01	0.0340882	6.42	0.038353		2.09	0.0184708	7.51	0.0343588
24	2.49	0.0646245	3.58	0.0347608		0.55	0.0107773	1.01	0.0266523		1.28	0.0464104	1.33	0.055242		0.55	0.0107773	1.01	0.0266523
25	3.23	0.0952757	3.03	0.0451938		3.51	0.0238791	5.45	0.0329266		2.01	0.0457208	1.83	0.054837		3.51	0.0238791	5.45	0.0329266
						NA	NA	4.07	0.0669158		6.4	0.0403242	3.79	0.0572099		0.72	0.0393563	4.07	0.0669158
						NA	NA	5.65	0.0500171		1.25	0.0540119	1.56	0.0523628		1.8	0.0425442	5.65	0.0500171
						NA	NA	0.62	0.0331942		1.83	0.0516372	2	0.0614352		3.41	0.0390868	0.62	0.0331942
						NA	NA	3.77	0.02736		3.69	0.054055	6.68	0.0547231		1.51	0.0551604	3.77	0.02736
											2.04	0.028881	NA	NA		2.98	0.0876008	0.78	0.0189146
											6.29	0.0401318	NA	NA		4.1	0.0836733	1.83	0.0299709
																10.51	0.0625757	3.64	0.0472994
																1.55	0.0258262	3.02	0.123144
																2.02	0.0293992	4.51	0.0668949
																2.72	0.0390998	10.55	0.0419624
																4.08	0.0451569	1.51	0.038416
																1.75	0.0489743	2.99	0.0459806
																3.57	0.0776066	4.1	0.0584338
																4.68	0.0658736	1.69	0.0379111
																4.97	0.0620555	4.76	0.0437121
																1	0.0184638	5.24	0.0412382
																1.51	0.0213792	1.01	0.0203178
																2.25	0.024899	1.45	0.0397496
																3.5	0.039717	2.16	0.0337973
																1.5	0.0327547	3.25	0.0413053
																3.53	0.0552338	1.6	0.0497384
																9.09	0.039305	3.63	0.0362193
																1.01	0.0340882	9.13	0.0297739
																1.28	0.0464104	1.02	0.0293155
																2.01	0.0457208	1.29	0.0285544
																6.4	0.0403242	2.05	0.0322043
																1.25	0.0540119	6.42	0.038353
																1.83	0.0516372	1.33	0.055242
																3.69	0.054055	1.83	0.054837
																2.04	0.028881	3.79	0.0572099
																6.29	0.0401318	1.56	0.0523628
																6.92	0.0935703	2	0.0614352
																4.51	0.0425096	6.68	0.0547231
																15.58	0.0219151	4.45	0.0309747
																2.5	0.0551157	7.05	0.0458536
																1.5	0.0427105	15.54	0.0394643
																7.5	0.0646896	7.77	0.0189243
																1.46	0.0392755	1.52	0.0194261
																0.68	0.0294774	2.5	0.0292823
																3.45	0.0711771	3.55	0.0353883
																5.73	0.116119	0.82	0.0209713
																1.26	0.0662955	1.53	0.0281094
																12.42	0.117019	12.19	0.0684232
																5.94	0.0776954	5.8	0.0582081
																1.56	0.116141	1.36	0.0473635
																11.35	0.0676619	1.44	0.0485321
																2.12	0.0861651	6.03	0.0529309
																1.07	0.0416811	11.62	0.0437544
																3.08	0.0340888	2.01	0.148443
																1.28	0.0311287	3.01	0.0311102
																4.36	0.0645943	1.26	0.0297819
																4.1	0.045484	4.08	0.0418135
																2.05	0.0572961	2.09	0.0528704
																1.5	0.0807819	1.51	0.0547273
																2.49	0.0646245	2.49	0.0366379
																3.23	0.0952757	1.54	0.0299166
																NA	NA	3.58	0.0347608
																NA	NA	3.03	0.0451938

## Sheet: fig.2e
	≥2 Aab group					IAA group					GADA group					all samples
	case,x1	case,y1	control,x2	control,y2		case,x1	case,y1	control,x2	control,y2		case,x1	case,y1	control,x2	control,y2		case,x1	case,y1	control,x2	control,y2
1	6.92	0.264199	4.45	0.28557		1.79	0.275808	1.24	0.302639		0.72	0.211171	0.78	0.31345		1.79	0.275808	1.24	0.302639
2	4.51	0.308791	7.05	0.223187		3.52	0.176767	1.79	0.228058		1.8	0.179554	1.83	0.181412		3.52	0.176767	1.79	0.228058
3	15.58	0.108988	15.54	0.178803		6	0.128905	3.32	0.198646		3.41	0.210979	3.64	0.181368		6	0.128905	3.32	0.198646
4	2.5	0.188838	7.77	0.10142		1.02	0.239095	5.77	0.149672		1.51	0.061274	3.02	0.194823		1.02	0.239095	5.77	0.149672
5	1.5	0.236162	1.52	0.233381		1.52	0.184036	1.05	0.223712		2.98	0.117269	4.51	0.122285		1.52	0.184036	1.05	0.223712
6	7.5	0.164238	2.5	0.127501		2.5	0.160861	1.54	0.224606		4.1	0.135937	10.55	0.131714		2.5	0.160861	1.54	0.224606
7	1.46	0.189325	3.55	0.13702		4.57	0.121228	2.54	0.232671		10.51	0.0731649	1.51	0.195891		4.57	0.121228	2.54	0.232671
8	0.68	0.235494	0.82	0.144425		1.51	0.253249	4.55	0.151346		1.55	0.140212	2.99	0.216524		1.51	0.253249	4.55	0.151346
9	3.45	0.175378	1.53	0.126685		3.02	0.179816	1.51	0.357301		2.02	0.105436	4.1	0.216731		3.02	0.179816	1.51	0.357301
10	5.73	0.203521	12.19	0.119563		9.73	0.115524	2.99	0.186075		2.72	0.132983	1.69	0.156544		9.73	0.115524	2.99	0.186075
11	1.26	0.246292	5.8	0.129059		1.03	0.134811	4.01	0.156302		4.08	0.0850148	4.76	0.142078		1.03	0.134811	4.01	0.156302
12	12.42	0.139898	1.36	0.153741		1.34	0.166398	1.04	0.173785		1.75	0.240501	5.24	0.12791		1.34	0.166398	1.04	0.173785
13	5.94	0.265527	1.44	0.184901		9.49	0.0578264	1.31	0.275111		3.57	0.155975	1.01	0.224403		9.49	0.0578264	1.31	0.275111
14	1.56	0.117107	6.03	0.135719		3.81	0.139766	5.96	0.128659		4.68	0.118334	1.45	0.241465		3.81	0.139766	5.96	0.128659
15	11.35	0.281403	11.62	0.116871		0.58	0.256451	9	0.120749		4.97	0.119775	2.16	0.277187		0.58	0.256451	9	0.120749
16	2.12	0.358734	2.01	0.229348		6.77	0.0988427	0.32	0.149037		1	0.20224	3.25	0.261254		6.77	0.0988427	0.32	0.149037
17	1.07	0.460232	3.01	0.151902		0.84	0.191281	1.05	0.272931		1.51	0.0934449	1.6	0.113359		0.84	0.191281	1.05	0.272931
18	3.08	0.176122	1.26	0.225495		7.5	0.106186	1.32	0.25339		2.25	0.14005	3.63	0.134133		7.5	0.106186	1.32	0.25339
19	1.28	0.239415	4.08	0.14558		1.03	0.241926	1.56	0.160277		3.5	0.121807	9.13	0.0967879		1.03	0.241926	1.56	0.160277
20	4.36	0.217524	2.09	0.169401		4.04	0.276438	0.55	0.179626		1.5	0.145893	1.02	0.121317		4.04	0.276438	0.55	0.179626
21	4.1	0.15938	1.51	0.165683		5.55	0.176601	11.17	0.100433		3.53	0.142985	1.29	0.141718		5.55	0.176601	11.17	0.100433
22	2.05	0.190594	2.49	0.212535		6.3	0.192166	6.63	0.0902513		9.09	0.101201	2.05	0.151986		6.3	0.192166	6.63	0.0902513
23	1.5	0.132429	1.54	0.28468		2.09	0.278379	7.51	0.221856		1.01	0.208684	6.42	0.0867454		2.09	0.278379	7.51	0.221856
24	2.49	0.137463	3.58	0.135082		0.55	0.203526	1.01	0.318789		1.28	0.180019	1.33	0.158424		0.55	0.203526	1.01	0.318789
25	3.23	0.138583	3.03	0.193825		3.51	0.263193	5.45	0.265294		2.01	0.114872	1.83	0.14051		3.51	0.263193	5.45	0.265294
						NA	NA	4.07	0.154587		6.4	0.0694793	3.79	0.124665		0.72	0.211171	4.07	0.154587
						NA	NA	5.65	0.201508		1.25	0.124618	1.56	0.143619		1.8	0.179554	5.65	0.201508
						NA	NA	0.62	0.167672		1.83	0.1516	2	0.230464		3.41	0.210979	0.62	0.167672
						NA	NA	3.77	0.158222		3.69	0.0998392	6.68	0.100595		1.51	0.061274	3.77	0.158222
											2.04	0.182871	NA	NA		2.98	0.117269	0.78	0.31345
											6.29	0.0967278	NA	NA		4.1	0.135937	1.83	0.181412
																10.51	0.0731649	3.64	0.181368
																1.55	0.140212	3.02	0.194823
																2.02	0.105436	4.51	0.122285
																2.72	0.132983	10.55	0.131714
																4.08	0.0850148	1.51	0.195891
																1.75	0.240501	2.99	0.216524
																3.57	0.155975	4.1	0.216731
																4.68	0.118334	1.69	0.156544
																4.97	0.119775	4.76	0.142078
																1	0.20224	5.24	0.12791
																1.51	0.0934449	1.01	0.224403
																2.25	0.14005	1.45	0.241465
																3.5	0.121807	2.16	0.277187
																1.5	0.145893	3.25	0.261254
																3.53	0.142985	1.6	0.113359
																9.09	0.101201	3.63	0.134133
																1.01	0.208684	9.13	0.0967879
																1.28	0.180019	1.02	0.121317
																2.01	0.114872	1.29	0.141718
																6.4	0.0694793	2.05	0.151986
																1.25	0.124618	6.42	0.0867454
																1.83	0.1516	1.33	0.158424
																3.69	0.0998392	1.83	0.14051
																2.04	0.182871	3.79	0.124665
																6.29	0.0967278	1.56	0.143619
																6.92	0.264199	2	0.230464
																4.51	0.308791	6.68	0.100595
																15.58	0.108988	4.45	0.28557
																2.5	0.188838	7.05	0.223187
																1.5	0.236162	15.54	0.178803
																7.5	0.164238	7.77	0.10142
																1.46	0.189325	1.52	0.233381
																0.68	0.235494	2.5	0.127501
																3.45	0.175378	3.55	0.13702
																5.73	0.203521	0.82	0.144425
																1.26	0.246292	1.53	0.126685
																12.42	0.139898	12.19	0.119563
																5.94	0.265527	5.8	0.129059
																1.56	0.117107	1.36	0.153741
																11.35	0.281403	1.44	0.184901
																2.12	0.358734	6.03	0.135719
																1.07	0.460232	11.62	0.116871
																3.08	0.176122	2.01	0.229348
																1.28	0.239415	3.01	0.151902
																4.36	0.217524	1.26	0.225495
																4.1	0.15938	4.08	0.14558
																2.05	0.190594	2.09	0.169401
																1.5	0.132429	1.51	0.165683
																2.49	0.137463	2.49	0.212535
																3.23	0.138583	1.54	0.28468
																NA	NA	3.58	0.135082
																NA	NA	3.03	0.193825

## Sheet: fig.3a
	≥2 Aab group					IAA group					GADA group					all samples
	case,x1	case,y1	control,x2	control,y2		case,x1	case,y1	control,x2	control,y2		case,x1	case,y1	control,x2	control,y2		case,x1	case,y1	control,x2	control,y2
	6.92	2.175	4.45	1.8971		1.79	2.28806	1.24	2.20587		0.72	2.28757	0.78	2.3353		1.79	2.28806	1.24	2.20587
	4.51	2.01879	7.05	1.80359		3.52	2.38628	1.79	2.28991		1.8	2.53024	1.83	2.36495		3.52	2.38628	1.79	2.28991
	15.58	1.87078	15.54	1.9431		6	2.2838	3.32	2.28684		3.41	2.46433	3.64	2.28917		6	2.2838	3.32	2.28684
	2.5	2.37223	7.77	2.04239		1.02	2.49402	5.77	2.09587		1.51	2.34996	3.02	2.42059		1.02	2.49402	5.77	2.09587
	1.5	2.42598	1.52	1.79736		1.52	2.35462	1.05	1.9367		2.98	1.78055	4.51	2.5715		1.52	2.35462	1.05	1.9367
	7.5	2.4534	2.5	2.02047		2.5	2.42514	1.54	1.87608		4.1	2.16084	10.55	2.41457		2.5	2.42514	1.54	1.87608
	1.46	2.06913	3.55	2.05147		4.57	2.18455	2.54	1.99666		10.51	2.35374	1.51	2.34333		4.57	2.18455	2.54	1.99666
	0.68	2.15643	0.82	1.94108		1.51	2.27876	4.55	1.67378		1.55	2.64534	2.99	2.5587		1.51	2.27876	4.55	1.67378
	3.45	1.99667	1.53	1.93347		3.02	2.18275	1.51	1.91442		2.02	2.76703	4.1	2.7458		3.02	2.18275	1.51	1.91442
	5.73	2.07016	12.19	2.22289		9.73	2.4746	2.99	2.13828		2.72	2.69245	1.69	2.50667		9.73	2.4746	2.99	2.13828
	1.26	1.96298	5.8	2.21844		1.03	1.91969	4.01	1.99371		4.08	2.757	4.76	2.32884		1.03	1.91969	4.01	1.99371
	12.42	2.19097	1.36	2.18363		1.34	1.90232	1.04	2.36067		1.75	2.2847	5.24	2.21693		1.34	1.90232	1.04	2.36067
	5.94	2.1312	1.44	1.98531		9.49	1.93717	1.31	2.27558		3.57	2.60774	1.01	2.45439		9.49	1.93717	1.31	2.27558
	1.56	2.17087	6.03	1.87768		3.81	2.3934	5.96	2.1936		4.68	2.35765	1.45	2.90011		3.81	2.3934	5.96	2.1936
	11.35	1.88763	11.62	1.98956		0.58	2.41831	9	2.25818		4.97	2.44069	2.16	2.63527		0.58	2.41831	9	2.25818
	2.12	2.26077	2.01	1.95217		6.77	2.59128	0.32	2.60456		1	1.96635	3.25	2.48537		6.77	2.59128	0.32	2.60456
	1.07	2.37613	3.01	1.93177		0.84	2.63274	1.05	2.02891		1.51	2.36636	1.6	2.58842		0.84	2.63274	1.05	2.02891
	3.08	2.42306	1.26	1.66966		7.5	2.24589	1.32	1.89341		2.25	2.61837	3.63	2.62518		7.5	2.24589	1.32	1.89341
	1.28	2.35746	4.08	1.722		1.03	2.33353	1.56	2.20367		3.5	2.44235	9.13	2.46449		1.03	2.33353	1.56	2.20367
	4.36	2.0995	2.09	2.11782		4.04	2.2327	0.55	2.52482		1.5	2.40232	1.02	2.62478		4.04	2.2327	0.55	2.52482
	4.1	2.55764	1.51	2.18106		5.55	2.56866	11.17	2.37264		3.53	2.39999	1.29	2.51758		5.55	2.56866	11.17	2.37264
	2.05	2.52309	2.49	1.78775		6.3	2.52493	6.63	2.12797		9.09	2.37281	2.05	2.62108		6.3	2.52493	6.63	2.12797
	1.5	1.98007	1.54	1.83282		2.09	2.57146	7.51	2.48755		1.01	2.33609	6.42	2.72881		2.09	2.57146	7.51	2.48755
	2.49	1.82712	3.58	1.74675		0.55	2.86813	1.01	2.60169		1.28	2.32244	1.33	2.26353		0.55	2.86813	1.01	2.60169
	3.23	2.04474	3.03	1.63649		3.51	2.54876	5.45	2.48876		2.01	2.49454	1.83	2.14978		3.51	2.54876	5.45	2.48876
						NA	NA	4.07	2.62102		6.4	2.45927	3.79	2.19285		0.72	2.28757	4.07	2.62102
						NA	NA	5.65	2.58223		1.25	2.58362	1.56	2.66468		1.8	2.53024	5.65	2.58223
						NA	NA	0.62	2.36471		1.83	2.63009	2	2.80419		3.41	2.46433	0.62	2.36471
						NA	NA	3.77	2.38112		3.69	2.616	6.68	2.61977		1.51	2.34996	3.77	2.38112
											2.04	2.35905	NA	NA		2.98	1.78055	0.78	2.3353
											6.29	2.74889	NA	NA		4.1	2.16084	1.83	2.36495
																10.51	2.35374	3.64	2.28917
																1.55	2.64534	3.02	2.42059
																2.02	2.76703	4.51	2.5715
																2.72	2.69245	10.55	2.41457
																4.08	2.757	1.51	2.34333
																1.75	2.2847	2.99	2.5587
																3.57	2.60774	4.1	2.7458
																4.68	2.35765	1.69	2.50667
																4.97	2.44069	4.76	2.32884
																1	1.96635	5.24	2.21693
																1.51	2.36636	1.01	2.45439
																2.25	2.61837	1.45	2.90011
																3.5	2.44235	2.16	2.63527
																1.5	2.40232	3.25	2.48537
																3.53	2.39999	1.6	2.58842
																9.09	2.37281	3.63	2.62518
																1.01	2.33609	9.13	2.46449
																1.28	2.32244	1.02	2.62478
																2.01	2.49454	1.29	2.51758
																6.4	2.45927	2.05	2.62108
																1.25	2.58362	6.42	2.72881
																1.83	2.63009	1.33	2.26353
																3.69	2.616	1.83	2.14978
																2.04	2.35905	3.79	2.19285
																6.29	2.74889	1.56	2.66468
																6.92	2.175	2	2.80419
																4.51	2.01879	6.68	2.61977
																15.58	1.87078	4.45	1.8971
																2.5	2.37223	7.05	1.80359
																1.5	2.42598	15.54	1.9431
																7.5	2.4534	7.77	2.04239
																1.46	2.06913	1.52	1.79736
																0.68	2.15643	2.5	2.02047
																3.45	1.99667	3.55	2.05147
																5.73	2.07016	0.82	1.94108
																1.26	1.96298	1.53	1.93347
																12.42	2.19097	12.19	2.22289
																5.94	2.1312	5.8	2.21844
																1.56	2.17087	1.36	2.18363
																11.35	1.88763	1.44	1.98531
																2.12	2.26077	6.03	1.87768
																1.07	2.37613	11.62	1.98956
																3.08	2.42306	2.01	1.95217
																1.28	2.35746	3.01	1.93177
																4.36	2.0995	1.26	1.66966
																4.1	2.55764	4.08	1.722
																2.05	2.52309	2.09	2.11782
																1.5	1.98007	1.51	2.18106
																2.49	1.82712	2.49	1.78775
																3.23	2.04474	1.54	1.83282
																NA	NA	3.58	1.74675
																NA	NA	3.03	1.63649

## Sheet: fig.3b
cases	controls
75.95	70.87
82.16	67.72
73.31	71.99
91.22	73.42
88.32	82.71
97.79	83.23
81.77	74.63
78.13	72.08
77.55	75.39
77.92	88.72
80.58	89.06
84.89	88.14
82.66	78.09
82.39	75.16
74.65	79.96
87.79	78.3
89.99	67.22
87.59	73.62
79.9	69.4
88.62	79.97
75.57	70.75
70.82	71.88
79.03	64.38

## Sheet: fig.4b
	≥2 Aab group					IAA group					GADA group					all samples
	case,x1	case,y1	control,x2	control,y2		case,x1	case,y1	control,x2	control,y2		case,x1	case,y1	control,x2	control,y2		case,x1	case,y1	control,x2	control,y2
	6.92	1.56618	4.45	1.07861		1.79	0.949483	1.24	1.46579		0.72	1.4069	0.78	1.4581		1.79	0.949483	1.24	1.46579
	4.51	1.05571	7.05	1.15209		3.52	0.927832	1.79	1.1187		1.8	1.19519	1.83	1.4077		3.52	0.927832	1.79	1.1187
	15.58	0.790644	15.54	1.17985		6	1.17111	3.32	0.935581		3.41	1.02598	3.64	1.4431		6	1.17111	3.32	0.935581
	2.5	0.9599	7.77	0.785276		1.02	0.821181	5.77	1.06146		1.51	0.776883	3.02	0.914526		1.02	0.821181	5.77	1.06146
	1.5	1.041	1.52	0.982904		1.52	0.829688	1.05	0.856701		2.98	0.963716	4.51	1.0797		1.52	0.829688	1.05	0.856701
	7.5	0.904204	2.5	0.928868		2.5	1.09265	1.54	0.671396		4.1	1.1119	10.55	0.843604		2.5	1.09265	1.54	0.671396
	1.46	1.07906	3.55	0.991664		4.57	1.01325	2.54	0.729903		10.51	0.955393	1.51	1.0162		4.57	1.01325	2.54	0.729903
	0.68	1.23283	0.82	1.39015		1.51	1.42816	4.55	0.82741		1.55	1.53422	2.99	0.910208		1.51	1.42816	4.55	0.82741
	3.45	0.903128	1.53	1.02339		3.02	1.1145	1.51	1.30437		2.02	1.03893	4.1	1.09419		3.02	1.1145	1.51	1.30437
	5.73	0.951651	12.19	0.954862		9.73	0.905213	2.99	1.31202		2.72	0.997133	1.69	0.807236		9.73	0.905213	2.99	1.31202
	1.26	0.769942	5.8	0.78419		1.03	1.02092	4.01	1.87838		4.08	1.0852	4.76	0.751566		1.03	1.02092	4.01	1.87838
	12.42	1.0654	1.36	1.16803		1.34	0.74559	1.04	1.22057		1.75	1.17483	5.24	0.751116		1.34	0.74559	1.04	1.22057
	5.94	1.39848	1.44	0.916293		9.49	1.0881	1.31	1.2613		3.57	1.82716	1.01	0.920421		9.49	1.0881	1.31	1.2613
	1.56	1.43062	6.03	0.691294		3.81	1.13968	5.96	1.33469		4.68	1.68722	1.45	0.915742		3.81	1.13968	5.96	1.33469
	11.35	1.45727	11.62	0.667089		0.58	1.11194	9	1.12853		4.97	1.60158	2.16	0.714155		0.58	1.11194	9	1.12853
	2.12	1.29174	2.01	0.690104		6.77	1.32779	0.32	1.72604		1	1.33954	3.25	0.82934		6.77	1.32779	0.32	1.72604
	1.07	1.31764	3.01	0.911655		0.84	1.38425	1.05	1.95603		1.51	1.4411	1.6	1.22431		0.84	1.38425	1.05	1.95603
	3.08	1.55827	1.26	1.47658		7.5	0.784455	1.32	1.18961		2.25	1.4084	3.63	1.54579		7.5	0.784455	1.32	1.18961
	1.28	1.21929	4.08	1.17087		1.03	0.41099	1.56	1.34333		3.5	1.46204	9.13	1.5481		1.03	0.41099	1.56	1.34333
	4.36	1.55609	2.09	0.911262		4.04	1.85337	0.55	1.56859		1.5	0.8976	1.02	0.838297		4.04	1.85337	0.55	1.56859
	4.1	0.891119	1.51	0.969662		5.55	2.0956	11.17	2.33334		3.53	0.754768	1.29	0.877924		5.55	2.0956	11.17	2.33334
	2.05	1.08255	2.49	0.936911		6.3	2.20316	6.63	2.08263		9.09	0.736814	2.05	0.790109		6.3	2.20316	6.63	2.08263
	1.5	1.12596	1.54	1.04944		2.09	1.23501	7.51	1.23581		1.01	0.715233	6.42	0.705165		2.09	1.23501	7.51	1.23581
	2.49	1.17297	3.58	0.96182		0.55	1.42991	1.01	1.48747		1.28	0.816297	1.33	0.845994		0.55	1.42991	1.01	1.48747
	3.23	1.25541	3.03	0.842927		3.51	1.43353	5.45	1.26612		2.01	0.690945	1.83	0.947754		3.51	1.43353	5.45	1.26612
						NA	NA	4.07	2.26429		6.4	0.544106	3.79	1.20573		0.72	1.4069	4.07	2.26429
						NA	NA	5.65	2.19214		1.25	0.54452	1.56	0.917511		1.8	1.19519	5.65	2.19214
						NA	NA	0.62	0.634738		1.83	0.653588	2	1.38907		3.41	1.02598	0.62	0.634738
						NA	NA	3.77	0.965628		3.69	0.736061	6.68	1.16195		1.51	0.776883	3.77	0.965628
											2.04	1.21825	NA	NA		2.98	0.963716	0.78	1.4581
											6.29	1.11472	NA	NA		4.1	1.1119	1.83	1.4077
																10.51	0.955393	3.64	1.4431
																1.55	1.53422	3.02	0.914526
																2.02	1.03893	4.51	1.0797
																2.72	0.997133	10.55	0.843604
																4.08	1.0852	1.51	1.0162
																1.75	1.17483	2.99	0.910208
																3.57	1.82716	4.1	1.09419
																4.68	1.68722	1.69	0.807236
																4.97	1.60158	4.76	0.751566
																1	1.33954	5.24	0.751116
																1.51	1.4411	1.01	0.920421
																2.25	1.4084	1.45	0.915742
																3.5	1.46204	2.16	0.714155
																1.5	0.8976	3.25	0.82934
																3.53	0.754768	1.6	1.22431
																9.09	0.736814	3.63	1.54579
																1.01	0.715233	9.13	1.5481
																1.28	0.816297	1.02	0.838297
																2.01	0.690945	1.29	0.877924
																6.4	0.544106	2.05	0.790109
																1.25	0.54452	6.42	0.705165
																1.83	0.653588	1.33	0.845994
																3.69	0.736061	1.83	0.947754
																2.04	1.21825	3.79	1.20573
																6.29	1.11472	1.56	0.917511
																6.92	1.56618	2	1.38907
																4.51	1.05571	6.68	1.16195
																15.58	0.790644	4.45	1.07861
																2.5	0.9599	7.05	1.15209
																1.5	1.041	15.54	1.17985
																7.5	0.904204	7.77	0.785276
																1.46	1.07906	1.52	0.982904
																0.68	1.23283	2.5	0.928868
																3.45	0.903128	3.55	0.991664
																5.73	0.951651	0.82	1.39015
																1.26	0.769942	1.53	1.02339
																12.42	1.0654	12.19	0.954862
																5.94	1.39848	5.8	0.78419
																1.56	1.43062	1.36	1.16803
																11.35	1.45727	1.44	0.916293
																2.12	1.29174	6.03	0.691294
																1.07	1.31764	11.62	0.667089
																3.08	1.55827	2.01	0.690104
																1.28	1.21929	3.01	0.911655
																4.36	1.55609	1.26	1.47658
																4.1	0.891119	4.08	1.17087
																2.05	1.08255	2.09	0.911262
																1.5	1.12596	1.51	0.969662
																2.49	1.17297	2.49	0.936911
																3.23	1.25541	1.54	1.04944
																NA	NA	3.58	0.96182
																NA	NA	3.03	0.842927

## Sheet: fig.4c
	≥2 Aab group					IAA group					GADA group					all samplese
	case,x1	case,y1	control,x2	control,y2		case,x1	case,y1	control,x2	control,y2		case,x1	case,y1	control,x2	control,y2		case,x1	case,y1	control,x2	control,y2
	6.92	0.64252	4.45	1.06623		1.79	0.534648	1.24	0.584288		0.72	0.659433	0.78	1.1628		1.79	0.534648	1.24	0.584288
	4.51	0.693706	7.05	0.90796		3.52	0.682077	1.79	0.737005		1.8	1.2768	1.83	1.24668		3.52	0.682077	1.79	0.737005
	15.58	0.546759	15.54	0.670434		6	0.481111	3.32	0.648885		3.41	0.965945	3.64	0.886266		6	0.481111	3.32	0.648885
	2.5	0.566518	7.77	0.615827		1.02	0.825537	5.77	0.633822		1.51	0.636988	3.02	1.20591		1.02	0.825537	5.77	0.633822
	1.5	0.614438	1.52	0.779841		1.52	0.901378	1.05	1.07539		2.98	0.602346	4.51	1.01743		1.52	0.901378	1.05	1.07539
	7.5	0.636569	2.5	0.719952		2.5	1.33247	1.54	0.827696		4.1	0.930892	10.55	1.03684		2.5	1.33247	1.54	0.827696
	1.46	1.10557	3.55	0.595601		4.57	1.03564	2.54	0.929664		10.51	0.776293	1.51	0.451805		4.57	1.03564	2.54	0.929664
	0.68	0.754625	0.82	0.586727		1.51	1.05084	4.55	0.965		1.55	0.682021	2.99	0.960406		1.51	1.05084	4.55	0.965
	3.45	0.730961	1.53	1.05206		3.02	0.652144	1.51	0.731735		2.02	0.633399	4.1	0.704547		3.02	0.652144	1.51	0.731735
	5.73	0.527033	12.19	0.96608		9.73	0.706314	2.99	0.780658		2.72	0.61437	1.69	0.715414		9.73	0.706314	2.99	0.780658
	1.26	0.285101	5.8	0.842412		1.03	0.672928	4.01	0.830855		4.08	0.71103	4.76	0.700917		1.03	0.672928	4.01	0.830855
	12.42	0.671122	1.36	0.954084		1.34	1.17003	1.04	0.849147		1.75	0.855825	5.24	0.693856		1.34	1.17003	1.04	0.849147
	5.94	0.941699	1.44	0.650886		9.49	0.907102	1.31	0.770022		3.57	0.802235	1.01	0.482711		9.49	0.907102	1.31	0.770022
	1.56	1.01125	6.03	0.848819		3.81	0.865083	5.96	0.820082		4.68	0.855664	1.45	0.719877		3.81	0.865083	5.96	0.820082
	11.35	0.70024	11.62	0.751257		0.58	0.309587	9	0.613745		4.97	0.924558	2.16	0.656565		0.58	0.309587	9	0.613745
	2.12	0.642987	2.01	0.652046		6.77	1.24163	0.32	0.555997		1	0.647565	3.25	0.735991		6.77	1.24163	0.32	0.555997
	1.07	0.691761	3.01	0.518613		0.84	0.827136	1.05	0.49475		1.51	0.586752	1.6	0.871908		0.84	0.827136	1.05	0.49475
	3.08	0.991838	1.26	0.615683		7.5	0.797177	1.32	0.539777		2.25	0.940968	3.63	0.988979		7.5	0.797177	1.32	0.539777
	1.28	0.756601	4.08	0.607027		1.03	0.584178	1.56	1.03592		3.5	0.692947	9.13	0.708355		1.03	0.584178	1.56	1.03592
	4.36	0.212987	2.09	0.762657		4.04	0.625532	0.55	1.6207		1.5	0.521419	1.02	0.699136		4.04	0.625532	0.55	1.6207
	4.1	0.437832	1.51	0.776274		5.55	0.703599	11.17	0.707276		3.53	0.478135	1.29	1.23075		5.55	0.703599	11.17	0.707276
	2.05	0.532014	2.49	0.696766		6.3	0.528983	6.63	0.680333		9.09	0.347552	2.05	1.03982		6.3	0.528983	6.63	0.680333
	1.5	0.393551	1.54	0.593954		2.09	1.00855	7.51	0.540905		1.01	0.826985	6.42	0.846531		2.09	1.00855	7.51	0.540905
	2.49	0.539626	3.58	0.810787		0.55	0.801295	1.01	0.979126		1.28	0.960764	1.33	0.795722		0.55	0.801295	1.01	0.979126
	3.23	0.352534	3.03	0.543904		3.51	1.0628	5.45	0.587812		2.01	1.05257	1.83	0.839288		3.51	1.0628	5.45	0.587812
						NA	NA	4.07	0.634082		6.4	1.01145	3.79	0.813177		0.72	0.659433	4.07	0.634082
						NA	NA	5.65	0.625134		1.25	0.311086	1.56	0.48692		1.8	1.2768	5.65	0.625134
						NA	NA	0.62	0.581883		1.83	0.670073	2	0.777674		3.41	0.965945	0.62	0.581883
						NA	NA	3.77	0.797874		3.69	0.692908	6.68	0.619208		1.51	0.636988	3.77	0.797874
											2.04	1.07172	NA	NA		2.98	0.602346	0.78	1.1628
											6.29	1.11105	NA	NA		4.1	0.930892	1.83	1.24668
																10.51	0.776293	3.64	0.886266
																1.55	0.682021	3.02	1.20591
																2.02	0.633399	4.51	1.01743
																2.72	0.61437	10.55	1.03684
																4.08	0.71103	1.51	0.451805
																1.75	0.855825	2.99	0.960406
																3.57	0.802235	4.1	0.704547
																4.68	0.855664	1.69	0.715414
																4.97	0.924558	4.76	0.700917
																1	0.647565	5.24	0.693856
																1.51	0.586752	1.01	0.482711
																2.25	0.940968	1.45	0.719877
																3.5	0.692947	2.16	0.656565
																1.5	0.521419	3.25	0.735991
																3.53	0.478135	1.6	0.871908
																9.09	0.347552	3.63	0.988979
																1.01	0.826985	9.13	0.708355
																1.28	0.960764	1.02	0.699136
																2.01	1.05257	1.29	1.23075
																6.4	1.01145	2.05	1.03982
																1.25	0.311086	6.42	0.846531
																1.83	0.670073	1.33	0.795722
																3.69	0.692908	1.83	0.839288
																2.04	1.07172	3.79	0.813177
																6.29	1.11105	1.56	0.48692
																6.92	0.64252	2	0.777674
																4.51	0.693706	6.68	0.619208
																15.58	0.546759	4.45	1.06623
																2.5	0.566518	7.05	0.90796
																1.5	0.614438	15.54	0.670434
																7.5	0.636569	7.77	0.615827
																1.46	1.10557	1.52	0.779841
																0.68	0.754625	2.5	0.719952
																3.45	0.730961	3.55	0.595601
																5.73	0.527033	0.82	0.586727
																1.26	0.285101	1.53	1.05206
																12.42	0.671122	12.19	0.96608
																5.94	0.941699	5.8	0.842412
																1.56	1.01125	1.36	0.954084
																11.35	0.70024	1.44	0.650886
																2.12	0.642987	6.03	0.848819
																1.07	0.691761	11.62	0.751257
																3.08	0.991838	2.01	0.652046
																1.28	0.756601	3.01	0.518613
																4.36	0.212987	1.26	0.615683
																4.1	0.437832	4.08	0.607027
																2.05	0.532014	2.09	0.762657
																1.5	0.393551	1.51	0.776274
																2.49	0.539626	2.49	0.696766
																3.23	0.352534	1.54	0.593954
																NA	NA	3.58	0.810787
																NA	NA	3.03	0.543904

## Sheet: fig.5a
	≥2 Aab group					IAA group					GADA group					all samplse
	case,x1	case,y1	control,x2	control,y2		case,x1	case,y1	control,x2	control,y2		case,x1	case,y1	control,x2	control,y2		case,x1	case,y1	control,x2	control,y2
	6.92	2.47983	4.45	1.95361		1.79	3.28912	1.24	2.6729		0.72	2.91494	0.78	3.03198		1.79	3.28912	1.24	2.6729
	4.51	2.53129	7.05	2.06775		3.52	2.90575	1.79	2.64403		1.8	2.73625	1.83	3.15365		3.52	2.90575	1.79	2.64403
	15.58	2.47622	15.54	1.93348		6	3.24279	3.32	2.66572		3.41	2.73949	3.64	3.11178		6	3.24279	3.32	2.66572
	2.5	0.420605	7.77	3.40415		1.02	2.70139	5.77	2.66266		1.51	2.23844	3.02	2.66722		1.02	2.70139	5.77	2.66266
	1.5	0.671634	1.52	3.5685		1.52	2.28725	1.05	0.856483		2.98	2.28098	4.51	2.56258		1.52	2.28725	1.05	0.856483
	7.5	0.9873	2.5	3.6028		2.5	2.30749	1.54	0.909134		4.1	2.69756	10.55	2.70167		2.5	2.30749	1.54	0.909134
	1.46	0.508996	3.55	2.38393		4.57	2.41472	2.54	0.949439		10.51	2.52911	1.51	2.08254		4.57	2.41472	2.54	0.949439
	0.68	0.501108	0.82	2.61572		1.51	2.96898	4.55	1.06473		1.55	0.72279	2.99	2.19186		1.51	2.96898	4.55	1.06473
	3.45	0.710697	1.53	2.30856		3.02	2.92143	1.51	2.68699		2.02	0.681934	4.1	2.1808		3.02	2.92143	1.51	2.68699
	5.73	3.01171	12.19	1.83938		9.73	2.73119	2.99	2.52966		2.72	0.747849	1.69	2.20412		9.73	2.73119	2.99	2.52966
	1.26	2.87135	5.8	1.65623		1.03	3.1372	4.01	2.53142		4.08	1.02265	4.76	2.20866		1.03	3.1372	4.01	2.53142
	12.42	3.09689	1.36	1.69337		1.34	3.11942	1.04	0.911517		1.75	3.13666	5.24	2.13264		1.34	3.11942	1.04	0.911517
	5.94	1.01217	1.44	2.47792		9.49	3.25201	1.31	1.1097		3.57	3.05657	1.01	2.73787		9.49	3.25201	1.31	1.1097
	1.56	0.875929	6.03	2.2549		3.81	2.57822	5.96	1.0502		4.68	2.74226	1.45	2.65661		3.81	2.57822	5.96	1.0502
	11.35	1.16727	11.62	2.59348		0.58	3.28015	9	1.31822		4.97	2.8463	2.16	2.64031		0.58	3.28015	9	1.31822
	2.12	3.12436	2.01	1.16983		6.77	2.5761	0.32	0.408181		1	2.4189	3.25	2.55974		6.77	2.5761	0.32	0.408181
	1.07	3.19663	3.01	0.79429		0.84	2.66394	1.05	0.420424		1.51	2.47806	1.6	2.42064		0.84	2.66394	1.05	0.420424
	3.08	0.907307	1.26	0.522412		7.5	3.28768	1.32	2.7861		2.25	2.35165	3.63	2.50778		7.5	3.28768	1.32	2.7861
	1.28	0.889781	4.08	0.413283		1.03	3.08396	1.56	2.7247		3.5	2.20784	9.13	2.49703		1.03	3.08396	1.56	2.7247
	4.36	1.21119	2.09	3.19081		4.04	2.29436	0.55	2.78281		1.5	1.86831	1.02	2.87509		4.04	2.29436	0.55	2.78281
	4.1	0.612554	1.51	3.08147		5.55	2.17652	11.17	1.06651		3.53	1.86955	1.29	2.80577		5.55	2.17652	11.17	1.06651
	2.05	0.430748	2.49	2.38386		6.3	2.30577	6.63	0.757055		9.09	1.99982	2.05	2.78207		6.3	2.30577	6.63	0.757055
	1.5	3.22706	1.54	2.55044		2.09	2.48974	7.51	1.40822		1.01	3.03405	6.42	2.8877		2.09	2.48974	7.51	1.40822
	2.49	3.31106	3.58	2.35568		0.55	2.65029	1.01	0.932222		1.28	2.95129	1.33	0.557386		0.55	2.65029	1.01	0.932222
	3.23	3.31371	3.03	2.25859		3.51	2.42969	5.45	1.11165		2.01	3.1208	1.83	0.546883		3.51	2.42969	5.45	1.11165
						NA	NA	4.07	1.10694		6.4	3.11044	3.79	0.550111		0.72	2.91494	4.07	1.10694
						NA	NA	5.65	1.09914		1.25	0.284767	1.56	2.81769		1.8	2.73625	5.65	1.09914
						NA	NA	0.62	0.559385		1.83	0.511065	2	2.82375		3.41	2.73949	0.62	0.559385
						NA	NA	3.77	0.785622		3.69	0.662805	6.68	2.86164		1.51	2.23844	3.77	0.785622
											2.04	2.36235	NA	NA		2.98	2.28098	0.78	3.03198
											6.29	2.31628	NA	NA		4.1	2.69756	1.83	3.15365
																10.51	2.52911	3.64	3.11178
																1.55	0.72279	3.02	2.66722
																2.02	0.681934	4.51	2.56258
																2.72	0.747849	10.55	2.70167
																4.08	1.02265	1.51	2.08254
																1.75	3.13666	2.99	2.19186
																3.57	3.05657	4.1	2.1808
																4.68	2.74226	1.69	2.20412
																4.97	2.8463	4.76	2.20866
																1	2.4189	5.24	2.13264
																1.51	2.47806	1.01	2.73787
																2.25	2.35165	1.45	2.65661
																3.5	2.20784	2.16	2.64031
																1.5	1.86831	3.25	2.55974
																3.53	1.86955	1.6	2.42064
																9.09	1.99982	3.63	2.50778
																1.01	3.03405	9.13	2.49703
																1.28	2.95129	1.02	2.87509
																2.01	3.1208	1.29	2.80577
																6.4	3.11044	2.05	2.78207
																1.25	0.284767	6.42	2.8877
																1.83	0.511065	1.33	0.557386
																3.69	0.662805	1.83	0.546883
																2.04	2.36235	3.79	0.550111
																6.29	2.31628	1.56	2.81769
																6.92	2.47983	2	2.82375
																4.51	2.53129	6.68	2.86164
																15.58	2.47622	4.45	1.95361
																2.5	0.420605	7.05	2.06775
																1.5	0.671634	15.54	1.93348
																7.5	0.9873	7.77	3.40415
																1.46	0.508996	1.52	3.5685
																0.68	0.501108	2.5	3.6028
																3.45	0.710697	3.55	2.38393
																5.73	3.01171	0.82	2.61572
																1.26	2.87135	1.53	2.30856
																12.42	3.09689	12.19	1.83938
																5.94	1.01217	5.8	1.65623
																1.56	0.875929	1.36	1.69337
																11.35	1.16727	1.44	2.47792
																2.12	3.12436	6.03	2.2549
																1.07	3.19663	11.62	2.59348
																3.08	0.907307	2.01	1.16983
																1.28	0.889781	3.01	0.79429
																4.36	1.21119	1.26	0.522412
																4.1	0.612554	4.08	0.413283
																2.05	0.430748	2.09	3.19081
																1.5	3.22706	1.51	3.08147
																2.49	3.31106	2.49	2.38386
																3.23	3.31371	1.54	2.55044
																NA	NA	3.58	2.35568
																NA	NA	3.03	2.25859

[truncated: 7 more sheets: fig.5b, fig.5d, fig.6a, fig.6b, fig.6c, fig.6d, Supplementary fig.1]
